# Supplementary material for: Laboratory tools for the direct detection of bacterial respiratory infections and antimicrobial resistance: a scoping review
Source: J Vet Diagn Invest. 2024 Mar 8;36(3):400–17. doi: 10.1177/10406387241235968 (PMC11110769; doi:10.1177/10406387241235968)
Supplement: sj-xlsx-2-vdi-10.1177_10406387241235968 – Supplemental material for Laboratory tools for the direct detection of bacterial respiratory infections and antimicrobial resistance: a scoping review [file sj-xlsx-2-vdi-10.1177_10406387241235968.xlsx]

## Sheet: Formatted-complete
Supplementary Table 2. Complete data extraction for the scoping review of studies on the direct application of laboratory tests to detect bacterial pathogens and antimicrobial resistance genes from respiratory samples.
Study title	Full names of authors of the study	Name of journal or tech website (for white papers)	Year of publication	Type of document	Study design	Study objective	Time of sample collection	Geographical location(s) of study laboratory	What host population was studied?	What is the total sample size?	What species of animals were studied?	What are some of the characteristics of the host sample group?	What is the comparison group?	Where were samples collected and the reported setting of the study?	What was the health status and number of study participants? (Health status 1)	Number of participants	What was the health status and number of study participants? (Health status 2)	Number of participants2	What are the types of samples and how many were collected?	Was the intention or outcome or result of the study for the diagnosis of a bacterial respiratory infection?	How were samples stored and in what quantity?	What was the bacterial organism of interest?	How many bacterial organisms were detected?	Laboratory diagnostic tool	Was a sample preparation step reported in the study?	What was reported in the sample preparation process?	Was the sample preparation process automated or manual (by-hand)?	What was the numeric turnaround time reported in theis study	What was the numeric turnaround time reported in theis study (in minutes)	What was the numeric turnaround time reported in theis study (in categories)	How were the diagnostic tools described?	What processes were included the turnaround time?	What processes were included the turnaround time? (shortened)	Was sequencing used to confirm amplification products?	Was sequencing used to confirm amplification products? comment	Did the study involve metagenomic application of the diagnostic tool?	What was the diagnostic tool(s) used as the standard or comparator in this study?	Did the study include AMR detection?	What was/were the test used for AMR detection?	Was AMR gene detection done?	What were the ARGs investigated?	How many ARGs were detected (1 or >1)	What were the antimicrobial drugs resistance being investigated?	How many antimicrobial drugs were investigated?	What class(es) did the antmicrobial resistance being investigated belong?	Was clinical sensitivity reported?	How was the clinical sensitivity depicted or measured?	Was clinical specificity reported?	How was the clinical specificity depicted or measured?
Development of a loop-mediated isothermal amplification assay for sensitive and rapid detection of mycoplasma bovis	Bai, Z., Shi, L., Hu, C., Chen, X., Qi, J., Ba, X., Peng, Q., Chen, Y., Chen, H., Guo, A	African Journal of Biotechnology	2011	Scientific article (peer-reviewed, published in a journal)	Experimental	Evaluated the efficacy of LAMP assay for direct detection of M.bovis in specimen obtained from cattle	Unspecified	China	Animal	Unspecified	Cattle (unspecified)	Cattle suspected of having M.bovis infection and Healthy cattle	Not applicable	Laboratory	Sick	Unspecified	Healthy	Unspecified	Nasal swab : 66,Post mortem : 6, Tracheal swab (2)	Yes	Frozen : 98	Mycoplasma bovis	1	Loop-mediated isothermal amplification	Yes	"1 ml of sterilized phosphatebuffered saline (PBS) was added to each nasal or tracheal swab and vortexed for 5 to 10 min. Lung tissue (0.5 g) was excised from the lesion edges, and 1 ml of sterile PBS was added to the tissue and homogenized with glass homogenizers. The supernatant from the swabs or lung tissue was filtered through a 0.45 μm filter membrane. The filtrate was sequentially centrifug…	Manual	1h	60	60 minutes and less	Not point-of-care or rapid	The overall time required for DNA extraction from samples and amplification using the LAMP assay is approximately 1 h.	Sample preparation, DNA amplification	Yes	the structures of the amplified products were confirmed by direct sequencing	No	PCR,Culture	No	Not applicable	Not applicable	Not applicable	Not applicable	Not applicable	Not applicable	Not applicable	Yes	Unspecified	Yes	Unspecified
Rapid detection of Mycobacterium tuberculosis by recombinase polymerase amplification	Boyle, D. S., McNerney, R., Teng Low, H., Leader, B. T., Perez-Osorio, A. C., Meyer, J. C., O'Sullivan, D. M., Brooks, D. G., Piepenburg, O., Forrest, M. S.	PLOS ONE	2014	Scientific article (peer-reviewed, published in a journal)	Experimental	we have investigated the use of RPA to detect Mycobacterium tuberculosis DNA from patients presenting with suspected pulmonary TB.	Unspecified	United States	Human	101	Not applicable	suspected cases of pulmonary TB obtained from the Washington State Public Health Laboratories.	Not applicable	Laboratory	Sick	101	Not applicable	Not applicable	Broncho-alveolar lavage : 1, Tracheal (1),Sputum : 119	Yes	Unspecified : 121	Mycobacterium tuberculosis	1	Recombinase polymerase amplification	Yes	Specimens were processed via digestion and decontamination using the N-acetyl L-cysteine NaOH-Na citrate method [28]. For each specimen, cells were pelleted by centrifugation at 60006 g and the supernatant was discarded. Each pellet was then resuspended in 1.5 mL of sterile phosphate-buffered saline (PBS, pH 6.8)	Manual	20min	20	60 minutes and less	Rapid	RPA reactions incubated in the Twista RPA reactor was indicated by an increase in FAM fluorescence by greater than 300 mV from six to twenty minutes incubation.	DNA amplification, analysis	No	Not applicable	No	Culture	No	Not applicable	Not applicable	Not applicable	Not applicable	Not applicable	Not applicable	Not applicable	Yes	Contingency table	Yes	Contingency table
Rapid inference of antibiotic resistance and susceptibility by genomic neighbour typing	Brinda, Karel, Callendrello, Alanna, Ma, Kevin C., MacFadden, Derek R., Charalampous, Themoula, Lee, Robyn S., Cowley, Lauren, Wadsworth, Crista B., Grad, Yonatan H., Kucherov, Gregory, O'Grady, Justin, Baym, Michael, Hanage, William P.	Nature microbiology	2020	Scientific article (peer-reviewed, published in a journal)	Experimental	To demonstrate molecular epidemiology close to the bedside and provide information relevant to treatment at a much earlier stage by identifying drug-resistant and drug-susceptible clones for both Streptococcus pneumoniae (the pneumococcus) and N. gonorrhoeae (the gonococcus) within minutes after the of sequencing using Oxford Nanopore Technology (ONT)	2017	United Kingdom	Human	6	Not applicable	Analysed metagenomic nanopore data from sputum samples obtained from patients (40) suffering from lower respiratory tract infection (refID710) already known to contain S.pneumoniae	Not applicable	Clinic	Sick	6	Not applicable	Not applicable	Sputum : 6	Yes	Unspecified : 6	Streptococcus pneumoniae	1	Nanopore sequencing	No	Not applicable	Not applicable	5min	5	60 minutes and less	Point-of-care	One sample contained DNA from multiple bacterial species. However, within 5 min, the sequence was identified to belong to the Swedish 15A-25 clone (ST63), which is also known to be associated with resistance phenotypes including macrolides and tetracyclines. This sample was confirmed to be reisitant to erythromycin and to clindamycin, tetracycline and oxacillin according tomthe EUCAST breakpoints.	Analysis	No	Not applicable	Yes	Culture	Yes	AMR gene detection	Yes	Unspecified	>1	Erythromycin, Clindamycin, Tetracycline, Oxacillin	4	Macrolides, Lincosamides, Tetracycline, Betalactams	No	Not applicable	No	Not applicable
Real-time fluorescence Loop-Mediated Isothermal Amplification (LAMP) for rapid and reliable diagnosis of pulmonary tuberculosis	Cao, D., Hu, L., Lin, M., Li, M., Ye, Z., Sun, H., Huang, J., Yang, H., Tian, J.	Journal of Microbiological methods	2015	Scientific article (peer-reviewed, published in a journal)	Experimental	studied the utility of real-time fluorescence LAMP to rapidly identify MTB from sputum and assessed the diagnostic efficacy of PTB from sputum samples compared to real-time fluorescence Q-PCR.	2013	China	Human	123	Not applicable	The patients included 100 cases of PTB and 23 non- PTB disorder cases. The ages of the patients with PTB ranged from 19 to 73 years, and therewere 57males and 43 females. The ages of the patients with non-PTB ranged from 22 to 71 years, and there were 10 males and 13 females.	Not applicable	Clinic	Sick	123	Not applicable	Not applicable	Sputum : 123	Yes	Unspecified : 123	Mycobacterium tuberculosis	1	Loop-mediated isothermal amplification	Yes	Unspecified	Unspecified	30min	30	60 minutes and less	Rapid	DNA amplification was performed at 63 °C for 30 min using the ESE-Quant Tube Scanner (Deaou, China) which was set to collect fluorescence signals at 30 sec intervals.	DNA amplification, analysis	No	Not applicable	No	PCR	No	Not applicable	Not applicable	Not applicable	Not applicable	Not applicable	Not applicable	Not applicable	Yes	Contingency table	Yes	Contingency table
Detection of Isoniazid-, Fluoroquinolone-, Amikacin-, and Kanamycin-Resistant Tuberculosis in an Automated, Multiplexed 10-Color Assay Suitable for Point-of-Care Use	Chakravorty, Soumitesh, Roh, Sandy S., Glass, Jennifer, Smith, Laura E., Simmons, Ann Marie, Lund, Kevin, Lokhov, Sergey, Liu, Xin, Xu, Peng, Zhang, Guolong, Via, Laura E., Shen, Qingyu, Ruan, Xianglin, Yuan, Xing, Zhu, Hong Zhu, Viazovkina, Ekaterina, Shenai, Shubhada, Rowneki, Mazhgan, Lee, Jong Seok, Barry, Clifton E., 3rd, Gao, Qian, Persing, David, Kwiatkawoski, Robert, Jones, Martin, Gall, …	Journal of Clinical Microbiology	2016	Scientific article (peer-reviewed, published in a journal)	Experimental	we describe the development of such a technology for use at the point of care which addresses and resolves all these challenges. This new assay is designed to complement the existing Xpert MTB/RIF assay, supplying additional information on the INH, FQ, KAN, and AMK resistance of isolates in clinical samples that are already positive for TB (with or without RIF resistance) using the Xpert MTB/RIF …	Unspecified	United States; China	Human	24	Not applicable	Sputum samples were collected as part of a study of the natural history of suspected tuberculosis in patients presenting to a tertiary respiratory treatment hospital (Henan Provincial Chest Hospital) in Zhengzhou, China. This population was previously known to be enriched with individuals with highly drug-resistant TB. The enrolled patients were excluded if they had received more than 2 weeks of …	Not applicable	Clinic,Laboratory	Sick	24	Not applicable	Not applicable	Sputum : 24	Yes	Spiked	Mycobacterium tuberculosis	1	Polymerase Chain Reaction	Yes	y. Two volumes of sample treatment reagent was added to 1 volume of sputum, the mixture was incubated for 15 min with occasional shaking, 2 ml was added to the investigational Xpert MTB/RIF cartridges for the XDR assay, and the assay was performed in the GeneXpert MTB/RIF instrument	Manual	110min	110	61 to 120 minutes	Point-of-care	The first amplification phase consisted of a symmetric PCR. This was followed by a second round of nested or heminested symmetric PCR. Finally, a third linear amplification was performed, but this time only one (nested) target primer was used to amplify each amplicon, generating single-stranded products to which the probes could specifically hybridize (Fig. 3). This three-phase amplification appr…	DNA amplification, analysis	No	Not applicable	No	Sanger sequencing,Culture	Yes	MIC,Susceptibility testing,AMR gene detection	Yes	gyrA, gyrB, katG, rrs, inhA and eis gene	>1	Isoniazid, Fluoroquinolone, Kanamycin, Amikacin	4	Antimycobacterials, Fluoroquinolone, Aminoglycosides	No	Not applicable	No	Not applicable
The New Xpert MTB/RIF Ultra: Improving Detection of Mycobacterium tuberculosis and Resistance to Rifampin in an Assay Suitable for Point-of-Care Testing	Chakravorty, Soumitesh, Simmons, Ann Marie, Rowneki, Mazhgan, Parmar, Heta, Cao, Yuan, Ryan, Jamie, Banada, Padmapriya P., Deshpande, Srinidhi, Shenai, Shubhada, Gall, Alexander, Glass, Jennifer, Krieswirth, Barry, Schumacher, Samuel G., Nabeta, Pamela, Tukvadze, Nestani, Rodrigues, Camilla, Skrahina, Alena, Tagliani, Elisa, Cirillo, Daniela M., Davidow, Amy, Denkinger, Claudia M., Persing, David…	American Society for Microbiology (mbio)	2017	Scientific article (peer-reviewed, published in a journal)	Experimental	Describe the changes in the design of the cartridge, thermal-cycling parameters, PCR, and mutation detection chemistry and the resulting improvements in both TB detection and identification of RIF-R	Unspecified	Belarus, Georgia, India	Human	Unspecified	Not applicable	Participants presenting with symptoms compatible with TB	Not applicable	Laboratory	Sick	Unspecified	Not applicable	Not applicable	Sputum : 277	Yes	Frozen : 277	Mycoplasma bovis; Mycobacterium tuberculosis	2	Polymerase Chain Reaction	Yes	Each sample (clinical sample, spiked sputum, or cultured M. tuberculosis CFU) was first mixed at a 2:1 ratio with a commercial NaOH- and isopropanol-containing sample reagent (SR; Cepheid, Sunnyvale, CA). The mixture was incubated for 15 min with occasional shaking and then added to the sample loading chamber of the cartridge for automatic processing as described fully in the supplemental materia…	Manual	90min	90	61 to 120 minutes	Point-of-care	Sample treatment, cartridge loading and real-time signal from the probes indicating the presence of M.tuberculosis. An additional semiquantitative category of “trace” was introduced in Ultra. The trace result identified samples that were M. tuberculosis positive due to the presence of the IS6110 and/or IS1081 molecular signals (CT 37) in the absence of a signal from at least 3 of the rpoB SMBs. T…	Sample preparation, DNA amplification, analysis	Yes	The DNA samples were isolated from a wide range of RIF-R clinical strains and confirmed by Sanger sequencing to contain a variety of mutations across the rpoB RRDR	No	PCR,Culture	Yes	AMR gene detection	Yes	RIF-R rpoB	1	Rifampcin	1	Antimycobacterials	Yes	Unspecified	Yes	Unspecified
Rapid and economical drug resistance profiling with Nanopore MinION for clinical specimens with low bacillary burden of Mycobacterium tuberculosis	Chan, Wai Sing, Au, Chun Hang, Chung, Yvonne, Leung, Henry Chi Ming, Ho, Dona N., Wong, Elaine Yue Ling, Lam, Tak Wah, Chan, Tsun Leung, Ma, Edmond Shiu Kwan, Tang, Bone Siu Fai	BMC Research Notes	2020	Scientific article (peer-reviewed, published in a journal)	Experimental	The goal of theis study was to design and test a nanopore targeted panel for direct TB drug resistance profiling. First, to amplify 10 resistance-associated loci from clinical specimens with low MTB burden. Second, sequence the amplicons with both Nanopore MinION and Illumina MiSeq, and collate the sequencing data	2016 - 2017	Unspecified	Human	23	Not applicable	The 23 samples were AFB smear negative or classifed as MTB detected low/very low by Xpert MTB/RIF assay (Cepheid, Sunnyvale, CA, USA). TB culture and DST were performed by 2 local reference laboratories, with ethambutol, isoniazid, rifampicin and streptomycin for first-line drug testing.	Not applicable	Laboratory	Unspecified	23	Not applicable	Not applicable	Bronchial aspirate: 9; Lung Biopsy: 2; Cervical Lymph nodeBiopsy: 2; Lymph node fine needle aspirate: 4; Bone marrow: 1,Sputum : 5	Yes	Unspecified : 20	Mycobacterium tuberculosis	1	Nanopore sequencing	Yes	NucliSENS easyMAG automated system (bioMérieux, Marcy, I’Etoile, France) was used for DNA extraction. A maximum of 1-mL pretreated specimen was homogenized in lysis bufer and incubated at 80 °C for 20 min. DNA extraction was performed according to manufacturer’s recommendations, with an elution volume of 25 μL	Manual	6–9 h	540	481 to 540 minutes	Rapid	DNA extraction (0.75h): A maximum of 1-mL pretreated specimen was homogenized in lysis bufer and incubated at 80 °C for 20 min. DNA extraction was performed according to manufacturer’s recommendations, with an elution volume of 25 μL. Amplification of resistance-associated loci (First PCR: 3.5h; Second PCR (optional): 2.4h): The 10 targets were located in embB, gyrA, katG, pncA, rpoB, rpsL, rrs, …	Sample preparation, DNA amplification, analysis	No	Not applicable	No	PCR, MiSeQ,Culture	Yes	Susceptibility testing,AMR gene detection	Yes	eis, inhA, gyrA, katG, rpoB, rpsL, rrs, embB & tlyA	>1	Rifampicin, Isoniazid, Streptomycin	3	Antimycobacterials	No	Not applicable	No	Not applicable
Nanopore metagenomics enables rapid clinical diagnosis of bacterial lower respiratory infection	Charalampous, Themoula, Kay, Gemma L., Richardson, Hollian, Aydin, Alp, Baldan, Rossella, Jeanes, Christopher, Rae, Duncan, Grundy, Sara, Turner, Daniel J., Wain, John, Leggett, Richard M., Livermore, David M., O'Grady, Justin	Nature microbiology	2019	Scientific article (peer-reviewed, published in a journal)	Experimental	To optimize nanopore sequencing-based clinical metagenomics framework for bacterial LRIs that removes up to 99.99% of host nucleic acid from clinical respiratory samples and enables pathogen and antibiotic resistance gene identification within 6h.	Unspecified	United Kingdom	Human	41	Not applicable	This study used excess respiratory samples, after routine microbiology diagnostic tests had been performed, from patients with suspected LRIs such as persistent (productive) cough, bronchiectasis, CAP/HAP, cystic fibrosis and exacerbation of chronic obstructive pulmonary disease (COPD, emphysema/chronic bronchitis)	A pilot method was tested on respiratory samples from 40 patients with suspected bacterial LRIs. This methods was 91.4% sensitive and ioo% specific, not counting additional organisms in culture-positive samples as false positivite, and took 8 h to perform. Up to 99.9% or approx 10e3 fold (median 352-fold) of host DNA was removed using saponin depletion..	Clinic	Sick	41	Not applicable	Not applicable	Broncho-alveolar lavage : 1, Endotracheal aspirate (2),Sputum : 38	Yes	Fresh : 41	Enterobacter aerogenes, Enterobacter cloacae complex, Escherichia coli, Haemophilus influenzae, Klebsiella oxytoca, Klebsiella pneumoniae, Moraxella catarrhalis, Proteus mirabilis, Pseudomonas aeruginosa, Serratia marcescens, Staphylococcus aureus, Streptococcus pneumoniae, Streptococcus pyogenes.	13	Nanopore sequencing	Yes	Respiratory samples including sputum, endotracheal secretions and ETAs were treated with sputasol (Oxoid-SR0233) in a 1:1 ratio before being incubated for a minimum of 15 min at 37 °C. Sputasol-treated respiratory samples (10 µl) were inoculated into 5 ml of sterile water and mixed (hence, the LoD of culture is 105 c.f.u. ml–1). BAL samples were not treated with sputasol; instead, they were centr…	Manual	6h	360	301 to 360 minutes	Rapid	Metagenomic library preparation: Host DNA depletion, DNA extraction and metagenomic sequencing (less than 4h) MinIONsequencing: 2h Total turnaround time from sample to result approx 6h	Sample preparation, DNA amplification, analysis	No	Not applicable	Yes	Nanopore seqeuncing,PCR,Culture	Yes	Susceptibility testing,AMR gene detection	Yes	oqxA/B blaOXA-50, mecA, sul1, dfrA12 or dfrA17, aac(3’)-IIa (IIc), blaTEM, tet(M), mefA, mel	>1	Co-trimoxazole, tobramycin, Amoxicillin, Oxymino-caphalosporins, Beta lactam antibiotics, Amplicillin, trimethoprim, Ciprofloxacin, Gentamicin, Fusidic acid, Co-amoxiclav, Piperacillin/Tazobactam	14	Sulphonamides, Aminoglycoside, Penicillin, Cephalosporins, Betalactams, Trimethoprim, Fluoroquinolones, Fusidane	Yes	Unspecified	Yes	Unspecified
Performance of the new automated Abbott RealTime MTB assay for rapid detection of Mycobacterium tuberculosis complex in respiratory specimens	Chen, J. H. K., She, K. K. K., Kwong, T. C., Wong, O. Y., Siu, G. K. H., Leung, C. C., Chang, K. C., Tam, C. M., Ho, P. L., Cheng, V. C. C., Yuen, K. Y., Yam, W. C.	European Journal of Clinical Microbiology and Infectious Diseases	2015	Scientific article (peer-reviewed, published in a journal)	Experimental	Compared the diagnostic performance of the new Abbott assay with the Roche Cobas TaqMan MTB assay	2013 - 2015	China	Human	535	Not applicable	Adult patients with chest symptoms and/or chest radiographic infiltrates of undetermined origin	Not applicable	Clinic	Sick	535	Not applicable	Not applicable	Sputum : 535	Yes	Frozen : 535	Mycobacterium tuberculosis	1	Polymerase Chain Reaction	Yes	A sample preparation step was then performed automatically in the Abbott m2000sp instrument by using the mSample preparation system DNA kit	Automatic (Abbott m2000sp instrument)	0.5h	30	60 minutes and less	Rapid	Although both the Abbott and Cobas assays required 6h for processing, we found that the actual manual handling time for the Abbott system (0.5h) is much less than that of the Cobas TaqMan MTB system (2h). The difference is mainly due to the fully automated extraction steps in the Abbott assay versus the amual alkaline lysis extraction steps in the Cobas assay.	Sample preparation	No	Not applicable	No	PCR	No	Not applicable	Not applicable	Not applicable	Not applicable	Not applicable	Not applicable	Not applicable	Yes	Contingency table	Yes	Contingency table
Rapid diagnosis of strangles (Streptococcus equi subspecies equi) using PCR	Cordoni, G., Williams, A., Durham, A., Florio, D., Zanoni, R. G., La Ragione, R. M.	Research in Veterinary Science	2015	Scientific article (peer-reviewed, published in a journal)	Experimental	we describe the development of two tests for the rapid diagnosis of Strangles; the first based on a classical PCR and second on a RT PCR assay	Unspecified	United Kingdom	Animal	40	Horse	Unspecified	Not applicable	Laboratory	Sick	38	Not applicable	Not applicable	Nasal swab : 18, Swabs from abscesses (2);Guttoral pouch washes (18)	Yes	Fresh : 40	Streptococcus zooepidemicus; Streptococcus equi	2	Polymerase Chain Reaction	Yes	Samples were agitated in sterile water (200 μl) then boiled for 10 min, followed by centrifugation at 14,000 rpm for 5 min at ambient temperature prior to PCR. Results obtained using this boiling method were compared with results obtained when the DNA was extracted using a commercial kit (Sigma NA2120). The clinical samples analysed following boiling and centrifugation gave a partial positive res…	Manual	1.5h	90	61 to 120 minutes	Rapid	The use of Phire DNA polymerases in classical PCR allows the reaction to be successful even in presence of inhibitors, making the direct load of the template without a DNA purification step possible. This peculiarity of the enzyme used, coupled with its short annealing/ elongation times, make our classic PCR test the most rapid currently available test for Strangles with a run time of less than 1…	Sample preparation, DNA amplification, analysis	No	Not applicable	No	PCR	No	Not applicable	Not applicable	Not applicable	Not applicable	Not applicable	Not applicable	Not applicable	Yes	Best estimate/La Place method	Yes	Best estimate/La Place method
Detection of Mycoplasma pneumoniae and Chlamydophila pneumoniae directly from respiratory clinical specimens using a rapid real-time polymerase chain reaction assay	Diaz, Maureen H., Winchell, Jonas M.	Diagnostic microbiology and infectious disease	2012	Scientific article (peer-reviewed, published in a journal)	Experimental	Developed and evaluated individual singleplex assays for each pathogen and a multiplex assay for simultaneous detection of M.pneumoniae, C. pneumoniae and human DNA	2007 2009	United States	Human	Unspecified	Not applicable	Nasopharyngeal and/or oropharyngeal clinical specimen were collected by the Centers for Disease Control and Prevention during domestic outbreaks	Not applicable	Laboratory	Sick	Unspecified	Not applicable	Not applicable	Nasopharyngeal swab : NA	Yes	Fresh : NA,Frozen : NA	Mycoplasma pneumoniae; Chlamydia pneumoniae	2	Polymerase Chain Reaction	Yes	Total nucleic acide was extracted from 200 microlitre of universal transport medium using nucleic acid isolation kit 1 on the MagNA Pure Compact instrument.	Autmomatic (MagNA Pure Compact instrument.)	10.25min	10	60 minutes and less	Rapid	Excluding ramping time, the rapid assay required only 10.25min compared to 58.25 min for standard real-time PCR, 5.7-fold reduction in assay run time	Analysis	No	Not applicable	No	PCR	No	Not applicable	Not applicable	Not applicable	Not applicable	Not applicable	Not applicable	Not applicable	No	Not applicable	No	Not applicable
Survey and rapid detection of Klebsiella pneumoniae in clinical samples targeting the rcsA gene in Beijing, China	Dong, Derong, Liu, Wei, Li, Huan, Wang, Yufei, Li, Xinran, Zou, Dayang, Yang, Zhan, Huang, Simo, Zhou, Dongsheng, Huang, Liuyu, Yuan, Jing	Frontiers of Microbiology	2015	Scientific article (peer-reviewed, published in a journal)	Experimental	Design and optimize the LAMP assay to detect K.pneumoniae	Unspecified	China	Human	120	Not applicable	ICU hospitalized patients with cough or pneumonia	10 sputum samples from healthy individuals	Clinic	Sick	NA	Healthy	NA	Sputum : 120	Yes	Unspecified : 120	Klebsiella pneumoniae	1	Loop-mediated isothermal amplification	No		Unspecified	1h	60	60 minutes and less	Rapid	The reactions were performed in reaction tubes for 60min at 61 degress centigrade	DNA amplification, analysis	Yes	The sequences of 16S ribosomal DNA (rDNA) and rcsA were validated by PCR-based sequencing and showed 100% identity with the sequences of previously reported genes.	No	PCR	Yes	MIC,Susceptibility testing,AMR gene detection	Yes	rcsA, bla KPC-2, bla NDM-1	>1	Beta lactam antibiotics, cephalosporins, aminoglycosides	3	Betalactams, Cephalosporins, Aminoglycosides	No	Not applicable	No	Not applicable
A low-cost microfluidic platform for rapid and instrument-free detection of whooping cough	Dou, Maowei, Sanchez, Juan, Tavakoli, Hamed, Gonzalez, Jeffrey E., Sun, Jianjun, Dien Bard, Jennifer, Li, XiuJun	2019	2019	Scientific article (peer-reviewed, published in a journal)	Experimental	Report a low-cost microfluidic point-of-care device integrated with loop-mediated isothermal amplification (LAMP) technique for the rapid and accurate diagnosis of pertussis.	Unspecified	United States	Human	Unspecified	Not applicable	Unspecified	Not applicable	Laboratory	Unspecified	Unspecified	Not applicable	Not applicable	Nasopharyngeal swab : NA	Unspecified	Unspecified : NA	Bordetella pertussis	1	Loop-mediated isothermal amplification	No		Unspecified	45min	45	60 minutes and less	Point-of-care	Based on the optimized lysis procedure, direct detection of B. pertussis from nasopharyngeal swab was performed. Specifically, 3microlitre of the nasopharyngeal sample (B. pertussis bacteria: approx 1.5 x 10e8 cfu/ml) was mixed with a 3 microlitre lysis buffer and incubated at room temperature for 10min. Then, 1 microlitre of the lysate was directly used for the subsequent on-chip LAMP reactions.…	Sample preparation, DNA amplification, analysis	No	Not applicable	No	LAMP	No	Not applicable	Not applicable	Not applicable	Not applicable	Not applicable	Not applicable	Not applicable	No	Not applicable	No	Not applicable
Development of a loop-mediated isothermal amplification assay for rapid detection of Mycoplasma hyorhinis	Du, G. M., Liu, M. J., Wu, Y. Z., Xiong, Q. Y., Bai, F. F., Feng, Z. X., Shao, G. Q.	Clinical Laboratory	2013	Scientific article (peer-reviewed, published in a journal)	Experimental	To establish a method for sensitive and rapid diagnosis of Mycoplasma hyorhinis in clinical specimens, a simple, sensitive loop-mediated isothermal amplification (LAMP) assay was designed and evaluated	Unspecified	Unspecified	Animal	Unspecified	Swine	Unspecified	Not applicable	Laboratory	Unspecified	Unspecified	Not applicable	Not applicable	Broncho-alveolar lavage : 35	No	Unspecified : 35	Mycoplasma hyorhinis	1	Loop-mediated isothermal amplification	Yes	The genomic DNA of M.hyorhinis from bronchoalveolar lavage fluid of pig specimens was prepared for evaluating the clinical application using the LAMP assay, realtime PCR, conventional PCR and nested PCR. Sample homogenates added to PBS were boiled for 10 mins. After centrifugation at 12,000 x g for 20minutes, the resulting supernatants were used for DNA templates	Manual	45min	45	60 minutes and less	Rapid	LAMP primers were optimized with 371 primers, 372 primers and 373 primers by incubating the mixture at 61 , 63 and 65 degrees for 40 minutes respectivity. The reaction was terminated by heating at 80 degress for 5 minutes	DNA amplification, analysis	No	Not applicable	No	PCR	No	Not applicable	Not applicable	Not applicable	Not applicable	Not applicable	Not applicable	Not applicable	No	Not applicable	No	Not applicable
Quantitative real-time PCR assay for the rapid identification of the intrinsically multidrug-resistant bacterial pathogen Stenotrophomonas maltophilia	Fraser, Tamieka A., Bell, Mikaela G., Harris, Patrick N. A., Bell, Scott C., Bergh, Haakon, Nguyen, Thuy-Khanh, Kidd, Timothy J., Nimmo, Graeme R., Sarovich, Derek S., Price, Erin P.	Microbial Genomics	2019	Scientific article (peer-reviewed, published in a journal)	Experimental	we used large-scale comparative genomics to identify a specific genetic target for S. maltophilia, with subsequent development and validation of a real-time PCR assay for its detection.	Unspecified	Australia	Human	9	Not applicable	Adult cystic fibrosis patients	Not applicable	Clinic	Sick	9	Not applicable	Not applicable	Sputum : 16	Yes	Unspecified : 16	Stenotrophomonas maltophilia	1	Polymerase Chain Reaction	Yes	Sixteen sputa underwent DNA extraction using the Zymo Quick-DNA miniprep plus kit protocol, with the addition of an enzymatic lysis solution at 37 degrees for 1 - 3 h prior to the addition of Proteinase K.	Manual		60	60 minutes and less	Rapid	e when performed in duplicate], high-throughput capacity, closed-tube format (which eliminates post-PCR contamination concerns), simple set-up and rapid turnaround-time (~1 h). This format also enables robust identification of target species in polymicrobial specimens	DNA amplification, analysis	Yes	Upon identification of a suitable 344 bp S. maltophiliaspecific amplicon (coordinates 3 935 993–3 936 336 in K279a; located within fdnG), a microbial discontiguous MegaBLAST analysis was conducted to confirm specificity (performed 15 March 2019). For all available S. maltophilia genomes, 100 % sequence identity for both primers and probe was attained. Unexpectedly, the genomes of two recently pub…	No	PCR	Yes	AMR gene detection	Yes	Unspecified	>1	fluoroquinolones, macrolides, β-lactams, aminoglycosides, carbapenems, tetracyclines, polymyxins, chloramphenicol and cephalosporin	9	Fluoroquinolones, Macrolides, Betalactams, Aminoglycosides, Carbanepems, Tetracyclines, Polymyxins, Chloramphenicol and Cephalosporins	No	Not applicable	No	Not applicable
Role of PCR in the diagnosis of pertussis infection in infants: 5 years' experience of provision of a same-day real-time PCR service in England and Wales from 2002 to 2007	Fry, Norman K., Duncan, John, Wagner, Karen, Tzivra, Oceanis, Doshi, Nita, Litt, David J., Crowcroft, Natasha, Miller, Elizabeth, George, Robert C., Harrison, Timothy G.	Journal of medical microbiology	2009	Scientific article (peer-reviewed, published in a journal)	Observational (cohort, case-control, cross sectional)	This study reports on the experience of a reference laboratory using a real-time PCR assay for B.pertussis adapted. This real-time pcr was applied to clinical specimes as a same-day service for pertussis diagnosis in infants (less than or equal to 6 months) over a 5 year period.	2002 - 2007	United Kingdom	Human	774	Not applicable	Less than or equal to 6 months (584); 7–11 months (52) 1–10 years (82); 11–20 years (19); 21–66 years (25); Unknown (12) Total 774 with respiratory illness compatible with pertussis infection, admitted to paediatric intensive care units pt pesdistric wsrds	Not applicable	Clinic	Sick	774	Not applicable	Not applicable	Nasal swab : 15,Broncho-alveolar lavage : 30,Post mortem : 4, Pernasal swab (249); Endotracheal secretion, Nasal swab (24)Nasopharyngeal aspirate (489),Sputum : 5	Yes	Fresh : NA,Frozen : NA	Bordetella pertussis	1	Polymerase Chain Reaction	Yes	Genomic DNA suitable as template for the B. pertussis PCR assays was extracted from clinical specimens, including respiratory samples (usually NPAs and PNSs) or tissue samples using a QiaAmp DNA mini kit (Qiagen) or MagNaPure Compact (Roche) according to the instructions of the manufacturer. To control for possible contamination of the extraction procedure, a negative control comprising 200 ml PB…	Manual	24hr	1440	721 to 1440 minutes	Rapid	The previous block-based methodology took a mean time of 3 h per PCR run, making the whole assay process from receipt of specimen to reporting of result difficult to fit into a working day. In addition, although the mean number of days from sample collection to receipt was 3.6 days, the modal number of days was 1. For primary isolation, B. pertussis can grow on Bordetella-selective medium (charco…	Sample preparation, DNA amplification, analysis	No	Not applicable	No	Culture	No	Not applicable	Not applicable	Not applicable	Not applicable	Not applicable	Not applicable	Not applicable	No	Not applicable	No	Not applicable
Rapid and Biosecure Diagnostic Test for Tuberculosis	Garberi, J., Labrador, J., Garberi, F., Garberi, J. E., Peneipil, J., Garberi, M., Scigliano, L., Troncoso, A.	Cellular Biochemistry and Biophysics	2012	Scientific article (peer-reviewed, published in a journal)	Experimental	Presenting an integrated and dedicated molecular biology system for tuberculosis diagnosis	Unspecified	Argentia	Human	200	Not applicable	Patients with symtoms suggesting clinical manifestations of pulmonary tuberculosis	Not applicable	Clinic	Sick	Unspecified	Not applicable	Not applicable	Pleurial fluid : 25,Sputum : 139	Yes	Unspecified : 200	Mycobacterium tuberculosis	1	Polymerase Chain Reaction	Yes	Sample processed by our improved extraction methodology (Orange TBC biosecure procedure for tuberculosis samples followed by silica-based DNA purification	Manual	4h	240	181 to 240 minutes	Rapid	Biological inactivation, DNA extraction, gene amplification and fluorometric detection (Fig 4) The total run time of the test was 4h with 2h and a half of real working time	Sample preparation, DNA amplification, analysis	No	Not applicable	No	Acid Fast Bacilli smear direct observation	No	Not applicable	Not applicable	Not applicable	Not applicable	Not applicable	Not applicable	Not applicable	Yes	Unspecified	Yes	Unspecified
Rapid, accurate determination of multidrug resistance in M. tuberculosis isolates and sputum using a biochip system	Guo, Y., Zhou, Y., Wang, C., Zhu, L., Wang, S., Li, Q., Jiang, G., Zhao, B., Huang, H., Yu, H., Xing, W., Mitchelson, K., Cheng, Jing, Zhao, Yanlin	International Journal of Tuberculosis and Lung Diseases	2009	Scientific article (peer-reviewed, published in a journal)	Experimental	To develop and evaluate a rapid biochip system for the determination of multidrug-resistant tuberculosis (MDR-TB) in Mycobacterium tuberculosis isolates and clinical sputum samples.	Unspecified	China	Human	Unspecified	Not applicable	Not mentioned	Not applicable	Laboratory	Unspecified	Unspecified	Not applicable	Not applicable	Sputum : 129	No	Unspecified : 129	Mycobacterium tuberculosis	1	Polymerase Chain Reaction	Yes	For sputum specimens, 0.5 ml of sputum was fi rstly liquefi ed by the addition of an equal volume of 10% NaOH and then incubated for 30 min at 37°C before centrifugation at 10 000 × g for 5 min to pellet the bacteria. The supernatant was discarded and the pellet resuspended in 1 ml of 0.9% (w/v) saline and then centrifuged at 10 000 × g for 5 min. This supernatant was discarded and the pellet was…	Manual	6h	360	301 to 360 minutes	Rapid	Chip hybridisation was performed for 2 h at 50°C in a BioMixer II hybridisation oven (CapitalBio). After hybridisation, slides were washed once at room temperature for 3 min in 2 × 0.15 M NaCL plus 0.015 sodium citrate (SSC)—0.2% sodium dodecyl sulfate (SDS), and for an additional 3 min in 0.2 × SSC. Finally, the slides were dried by spinning them at 1000 × g for 2 min. Microarrays on the slides …	Sample preparation, analysis	Yes	The sequences of the PCR products of the rpoB, katG and inhA genes from individual patient samples were determined by standard Sanger DNA sequencing.	No	Culture	Yes	Susceptibility testing,AMR gene detection	Yes	rpoB, katG, inhA	>1	Isoniazid, Rifampicin	2	Antimycobacterials	No	Not applicable	No	Not applicable
Rapid detection of Mycobacterium tuberculosis and rifampin resistance by use of on-demand, near-patient technology	Helb, D., Jones, M., Story, E., Boehme, C., Wallace, E., Ho, K., Kop, J., Owens, M. R., Rodgers, R., Banada, P., Safi, H., Blakemore, R., Ngoc Lan, N. T., Jones-Lopez, E. C., Levi, M., Burday, M., Ayakaka, I., Mugerwa, R. D., McMillan, B., Winn-Deen, E., Christel, L., Dailey, P., Perkins, M. D., Persing, D. H., Alland, D.	Journal of Clinical Microbiology	2010	Scientific article (peer-reviewed, published in a journal)	Experimental	developed and performed the first analysis of the Cepheid Gene Xpert System's MTB/RIF assay, an integrated hands-free sputum-processing and real-time PCR system with rapid on-demand, near-patient technology, to simultaneously detect M. tuberculosis and rifampin resistance.	2007	United States; Vietnam	Human	107	Not applicable	Patients suspected of having tuberculosis in Vietnam	Not applicable	Laboratory	Sick	107	Not applicable	Not applicable	Sputum : 214	Yes	Frozen : 107	Mycobacterium tuberculosis	1	Polymerase Chain Reaction	Yes	t. The first sputum sample was homogenized for 1 min with a vortexer and glass beads and split, with some aliquots frozen at _x0001_70°C	Manual	2h	115	61 to 120 minutes	Rapid	We measured the time required to analyze one or eight sputum samples, beginning at the moment that a potentially M. tuberculosis-containing sputum sample was placed into the possession of a laboratory technician. The time-to-result for one sputum sample processed alone was 1 h 55 min; the time-to-result for all eight samples processed together was 2 h	Sample preparation, DNA amplification, analysis	No	Not applicable	No	PCR, Concentrated quantitative acid fast bacilli (AFB) microscopy,Culture	Yes	AMR gene detection	Yes	RIF-R	1	Rifampin	1	Antimycobacterials	Yes	Contingency table	Yes	Contingency table
Evaluation of the eazyplex MRSA assay for the rapid detection of Staphylococcus aureus in pleural and synovial fluid	Henares, D., Brotons, P., Buyse, X., Latorre, I., de Paz, H. D., Munoz-Almagro, C.	International Journal of Infectious Diseases	2017	Scientific article (peer-reviewed, published in a journal)	Experimental	The main objective of this study was to evaluate the analytical and diagnostic performance of the eazyplex MRSA test system for the detection of S. aureus and MRSA in invasive samples such as pleural and synovial fluid, in comparison to the gold standard bacterial culture.	2015-2016	Spain	Human	Unspecified	Not applicable	Diagnostic evaluation of the assay against bacterial culture was performed on routine pleural/synovial samples collected prospec- tively from patients aged less than 18 years with a clinical syndrome compatible with complicated pneumonia with empy- ema or arthritis, admitted to the Children’s Hospital Sant Joan de Déu in Barcelona, Spain. Analytical specificity was evaluated on a quality control …	Not applicable	Laboratory	Sick	Unspecified	Not applicable	Not applicable	Pleurial fluid : 22, Synovial fluid: 29,Respiratory samples (general or not disaggregated) : 16 pleural/synovial samples	No	Fresh : 51,Spiked : 16	Methicillin-Resistant Staphylococcus aureus	1	Loop-mediated isothermal amplification	Yes	A 400-ml volume of spiked pleural sample (analytical valida- tion) or pleural/synovial fluid (diagnostic validation) was diluted in 600ml of sterile water. Genomic DNA was extracted from this mixture and concentrated 3.6 _x0001_ using the NucliSENS EasyMag system (bioMérieux Inc., Durham, NC, USA), from the initial volume of 1 ml to an elution volume of 110 ml.	automatic(NucliSENS EasyMag System)	70 min	70	61 to 120 minutes	Rapid	Sample pre-treatment, amplification, and analysis	Sample preparation, amplification, analysis	No	Not applicable	No	Culture	Yes	AMR gene detection	Yes	Unspecified	1	Beta lactam antibiotics	>1	Betalactams	Yes	Contingency table	Yes	Contingency table
Ultrasensitive detection of mycobacterium tuberculosis by a rapid and specific probe-triggered one-step, simultaneous DNA hybridization and isothermal amplification combined with a lateral flow dipstick	Wansadaj Jaroenram, Jantana Kampeera, Narong Arunrut, Sarawut Sirithammajak, Sarinya Jaitrong, Kobporn Boonnak, Pakapreud Khumwan, Therdsak Prammananan, Angkana Chaiprasert, Wansika Kiatpathomchai	Scientific reports	2020	Scientific article (peer-reviewed, published in a journal)	Experimental	Here, we present a new LAMP-LFD method that is capable of detecting MTB in a much simpler more rapid and sensitive manner than previously reported. The new method is based on probe-triggered, one-step simultaneous DNA hybridization and LAMP followed by n LFT assay (i.e., the SH-LAMP-LFD method).	Unspecified	Thailand	Human	Unspecified	Not applicable	Anonymized, leftover sputum sediments from non-TB and TB patients from various collections in Thailand were used	DNA free LAMP reactions were included as negative controls	Laboratory	Sick	Unspecified	Not applicable	Not applicable	Sputum : 104	Yes	Unspecified : 104	Mycobacterium tuberculosis	1	Loop-mediated isothermal amplification	Yes	All sputum samples were rocessed following the standard N-acetyl-L-cysteine-sodium citrate-NaOH method for digestion, decontamination and concentration. The concentrated sediments were resuspended in 1mL of 0.85% saline solution. Decontaminated sputum samples (500μL) were washed once with Tris-EDTA (TE) buffer (pH 8.0). The supernatant from each sample was discarded and the pellet was resuspended…	Manual	One hour	60	60 minutes and less	Rapid	The SH-LAMP reaction was set up and incubated at 65 degrees C for 1 h in either a thermal cycler or a heating block for one-step simultaneous amplification of biotinylated Mtb-derived DNA amplicons and hybridization of the amplicons with FITC- and dSpacer labelled probe. The resulting product was diluted in 220 μL LFD buffer (1:11 ratio), followed by immersion with a generic LFD strip (Milenia Bi…	DNA amplification, analysis	No	Not applicable	No	PCR,Culture	No	Not applicable	Not applicable	Not applicable	Not applicable	Not applicable	Not applicable	Not applicable	Yes	Contingency table	Yes	Contingency table
Reverse Transcription-PCR–Electrospray Ionization Mass Spectrometry for Rapid Detection of Biothreat and Common Respiratory Pathogens	Kevin Jeng, Justin Hardick, Richard Rothman, Samuel Yang, Helen Won, Stephen Peterson, Yu-Hsiang Hsieh, Billie Jo Masek, Karen C. Carroll, Charlotte A. Gaydos	Journal of Clinical Microbiology	2013	Scientific article (peer-reviewed, published in a journal)	Experimental	The aim of this study was to characterize this research assay’s performance for detection of common respiratory pathogens and BT agents by challenging the assay with bronchoal- veolar lavage (BAL) fluid specimens collected from patients with suspected respiratory infections and blindly spiked with BT DNA. RT-PCR–ESI-MS sensitivity and specificity were evaluated for BT, bacterial, viral, and funga…	2010-2011	United States	Human	Unspecified	Not applicable	used waste residual bronchoalveolar lavage (BAL) fluid derived from specimens that had been collected from patients with acute respiratory symptoms, upon presentation or during their hospital stay, as part of routine clinical care. Positive and negative sam- ples, as determined by the reference culture and suspension microarray methods, were collected from the clinical microbiology laboratory by …	A subset of samples were spiked with EDTA (negative spiking)	Laboratory, Hospital	Sick	Unspecified	Not applicable	Not applicable	Broncho-alveolar lavage : 202	Yes	Frozen : 202 (samples were frozen, then thawed, and spiked),Spiked : 202 (135 spiked with BT DNA, 67 spiked with blanks)	Bacillus anthracis, Francisella tularensis, Yersinia pestis, Brucella spp., Rickettsia prowazekii, Burkholderia spp., Achromobacter spp., Acinetobacter baumannii, Bordetella bronchiseptica, Burkholderia cepacia, Citrobacter freundii, Citrobacter koseri, Corynebacterium propinquum, Corynebacterium striatum, Enterobacter aerogenes, Enterobacter cloacae, Enterococcus faecalis, Non-faecalis Enterococ…	32	Polymerase Chain Reaction	Yes	When all routine microbiological testing was complete, residual BAL fluid samples were kept at 4°C for 24 h in case additional testing was requested by the treating physician. After this 24-h hold, the samples were considered waste because they were no longer relevant to clinical care and they were taken from the clinical lab- oratory to the research laboratory for storage at	Unspecified	7 hours	420	361 to 420 minutes	Rapid	RT-PCRs were performed with 50-	DNA amplification	Yes	Data for previously characterized viral, bacterial, and fungal speci- mens have established a reference library of base composition signatures unique to each pathogen. The confidence for a match between an un- known pathogen and a reference pathogen in the database was calculated by the Ibis Track software package (Ibis Biosciences, Carlsbad, CA) as a correlation, which took into account informat…	No	Microarray methods,Culture	No	Not applicable	Not applicable	Not applicable	Not applicable	Not applicable	Not applicable	Not applicable	Yes	Contingency table	Yes	Contingency table
Rapid diagnosis of pulmonary tuberculosis from sputum by polymerase chain reaction	Jobayer, M., Shamsuzzaman, S. M., Mamun, K. Z	Archives of Clinical Infectious Diseases	2014	Scientific article (peer-reviewed, published in a journal)	Experimental	This study was designed to identify M. tuberculosis directly from sputum by PCR and to compare the results with ZN stain and culture methods and to evaluate their efficacy.	2010	Bangladesh	Human	150	Not applicable	One hundred and fifty clinically suspected pulmonary TB patients, who were referred to the Tuberculosis Control and Training Institute, Chankharpul, Dhaka and outpatient department of Dhaka Medical College Hospital, Dhaka were included in this study, regardless of their age, sex and socio-economical status. Clinical suspicion was based on the presence of fever and productive cough for more than t…	Not applicable	Clinic,Laboratory	Sick	150	Not applicable	Not applicable	Sputum : 150	Yes	Fresh : 150	Mycobacterium tuberculosis	1	Polymerase Chain Reaction	Yes	Boiling	Unspecified	12 h	720	661 to 720 minutes	Rapid	Post collection to diagnosis (DNA extraction and prep and PCR time)	Sample preparation, DNA amplification, analysis	No	Not applicable	No	Ziehl-Neelsen Stain,Culture	No	Not applicable	Not applicable	Not applicable	Not applicable	Not applicable	Not applicable	Not applicable	Yes	Contingency table	Yes	Contingency table
Development and evaluation of a loop-mediated isothermal amplification method for the rapid detection of Chlamydophila pneumoniae	Kawai, Y., Miyashita, N., Kishi, F., Tabuchi, M., Oda, K., Yamaguchi, T., Kawasaki, K., Yamazaki, T., Ouchi, K.	European Journal of Clinical Microbiology & Infectious Diseases	2009	Scientific article (peer-reviewed, published in a journal)	Experimental	Development and evaluation of LAMP for the diagnosis of C. pneumoniae infection	2006-2008	Japan	Human	160	Not applicable	Nasopharyngeal swabs collected from 120 patients (56 males and 64 females with mean age 18.4 years; age range,3–28 years) with acute respiratory tract infections (ARTIs) clinically suspected to be caused by atypical pathogens, who were seen at the Kawasaki Medical School Hospital between April 2006 and March 2008, were tested for the presence of C. pneumoniae. Infection with atypical patho- gens,…	Control subjects were selected from healthy blood donors during the study period (18 males and 22 females with mean age 18.8 years). Control subjects were excluded from the study if they reported a history of infection with C. pneumoniae, they had taken antibiotics within the preceding two weeks before enrollment, or they reported having had a clinical syndrome compatible with pharyngitis, sinusi…	Laboratory	Sick	120	Healthy	40	Nasopharyngeal swab : 120, 40 blood samples	Yes	Unspecified : 160	Chlamydophila pneumoniae	1	Loop-mediated isothermal amplification	Yes	DNA was extracted from bacteria and nasopharyngeal swab specimens using a QIAamp DNA mini kit (QIAGEN), in accordance with the manufacturer’s instructions. The extracted DNA was eluted in a total volume of 50 μL of elution buffer and stored at −80°C until use.	Manual	25 min	25	60 minutes and less	Point-of-care and Rapid	Reaction time	DNA amplification, analysis	No	Not applicable	No	PCR	No	Not applicable	Not applicable	Not applicable	Not applicable	Not applicable	Not applicable	Not applicable	Yes	Contingency table	Yes	Contingency table
Loop-mediated isothermal amplification assay for rapid and sensitive diagnosis of tuberculosis	Parveen Kumar, Deepal Pandya, Niti Singh, Digambar Behera, Praveen Aggarwal, Sarman Singh	Journal of Infection	2014	Scientific article (peer-reviewed, published in a journal)	Experimental	In the present study, we developed an improvised version of LAMP for the specific detection of MTB using the novel gene target. The efficacy of the LAMP assay was as- sessed by comparing it with other standard TB diagnostic methods.	Unspecified	India	Human	149	Not applicable	Samples were collected from patients suspected of having TB. Samples were sent from various hospitals within and around Delhi. The clinical suspicion of TB was based on standard clinico-radiological findings mentioned in the CDC and ATS guidelines,26,27 e.g. fever with or without cough; weight loss or night sweats lasting longer than 2 weeks; and/or cavitary lesions in the lung fields on radiolog…	Samples from patients having no past history of TB and having confirmed diagnosis of Non-TB infectious or non-infectious diseases were included as disease controls. These included 11 sputa from patients with chronic obstructive pulmonary diseases (COPD), 5 lymph node biopsies from patients of malignant lymphoma, 7 pus and 8 urine samples from patients with bacterial urinary tract infection.	Laboratory	Sick	118	Sick with non-TB infectious or non-infectious disease	31	Broncho-alveolar lavage : 7 (study population), 5 gastric aspirate (study population),Sputum : 29 (study population), 11 (controls)	Yes	Unspecified : 52	Mycobacterium tuberculosis	1	Loop-mediated isothermal amplification	Yes	The methods of samples processing, mycobacterial culturing, DNA extraction and multiplex PCR (mPCR) were followed as described else- where.28,29	Unspecified	Less than 6 hours	60	60 minutes and less	Rapid	LAMP reactions were performed in a volume of 25 mL consisting of 20 pmol each of inner primers FIP and BIP, 5 pmol each of outer primers F3 and B3, 10 pmol each of loop primers FLP and BLP. The reaction mixture contained of 15 mL of isothermal master mix ISO 0001 (Optigene, UK) which included Geobacillus species DNA polymerase, thermo stable inorganic pyrophosphatase, optimized buffer (containing…	DNA amplification, analysis	No	Not applicable	No	PCR, Smear microscopy,Culture	No	Not applicable	Not applicable	Not applicable	Not applicable	Not applicable	Not applicable	Not applicable	Yes	Unspecified	Yes	Unspecified
Rapid Detection of Mycobacterium tuberculosis Using a Novel Ultrafast Chip-Type Real-Time Polymerase Chain Reaction System	Seung Hyeun Lee, MD, PhD; Sung-Woo Kim, PhD; Sehyun Lee, MSc; EunSub Kim, MSc; Duck-Joong Kim, MSc; Sohyun Park, MSc; Eun Joo Lee, MD, PhD; Sang Yeub Lee, MD, PhD; Ji Sung Lee, PhD; Chae Seung Lim, MD, PhD; Won-Ki Kim, PhD; and Kwang Ho In, MD, PhD	Chest	2014	Scientific article (peer-reviewed, published in a journal)	Experimental	The aim of the present study was to establish the ana- lytic performance and clinical usefulness of this novel chip-based real-time PCR system in detecting pulmo- nary TB and to assess its diagnostic accuracy compared with a conventional tube-type PCR system.	2012-2013	South Korea	Human	Unspecified	Not applicable	Patients suspected of having pulmonary TB at Korea University Hospital	Not applicable	Hospital	Sick	Unspecified	Not applicable	Not applicable	Sputum : 247	Yes	Unspecified : 247	Mycobacterium tuberculosis	1	Polymerase Chain Reaction	Yes	Before the diagnostic procedures, sputum samples were decontami- nated. Each sample received a maximum of twice the volume of 2% N-acetyl-l-cysteine and sodium hydroxide, was mixed by vortexing for 20 s, and was centrifuged at 3,000g for 20 min. The resuspended sedi- ment was used for AFB smear staining and culture. For the sediment to undergo PCR, the gDNA was isolated by using QIAamp DNA Mini K…	Manual	27 mins	27	60 minutes and less	Rapid	Expectorated sputum samples were decontaminated and gDNA isolated. After mixing the gDNA with PCR master mix, 12 mL of the mixture was inoculated on the chip. The chip in a case was inserted into the machine, and ultrafast real-time PCR was conducted within 27 min for 45 cycles.	Sample preparation, DNA amplification	No	Not applicable	No	PCR, Fluorescence staining for AFB,Culture	No	Not applicable	Not applicable	Not applicable	Not applicable	Not applicable	Not applicable	Not applicable	Yes	Contingency table	Yes	Contingency table
A real-time polymerase chain reaction protocol for rapid detection of Mycobacterium tuberculosis, drug resistance, and Beijing genotype	ETY Leung, M Ip, EWC Chan, RCY Chan	Hong Kong Med J	2013	Scientific article (peer-reviewed, published in a journal)	Experimental	This study aimed to develop a single real-time polymerase chain reaction (PCR) assay for the diagnosis of MTB, detection of INH and RIF resistance, and detection of Beijing/W genotypes.	2009-2010	Hong Kong	Human	Unspecified	Not applicable	Acid-fast bacili smear positive specimens, and specimens from patients with strong clinical features of TB or with severe pulmonary infection	Control DNA extracts from H37Rv and the sequenced INHR and RIFR control strains were used in each run.	Laboratory	Sick	Unspecified	Not applicable	Not applicable	Sputum : 335	Yes	Spiked : Unsure of number - used to develop protocol for bacterial nucleic acid extraction,Unspecified : 335	Mycobacterium tuberculosis	1	Polymerase Chain Reaction	Yes	To enable high sensitivity for the detection of MTB nucleic acids directly from sputum, the protocol for bacterial nucleic acid extraction was optimised by evaluating three different beads for mechanical cell lysis; and four different downstream DNA purification methods for a total of 12 protocols. Three different beads included 0.1 mm zirconia beads (BioSpec Products), 0.2 mm glass beads, and 1 …	Manual	< 4 hours	240	181 to 240 minutes	Rapid	Real-time PCR was undertaken in triplicate wells in an Applied Biosystems 7700 real-time PCR instrument. For comparison of MTB extraction methods, each well contained 25 μL of reaction volume, including 12.5 μL of Taqman Universal Master Mix, 500 nM of MTB-F, 300 nM of MTB-R, 50 nM of MTB-P, and 2.5 μL of DNA extracts. For evaluation of the final assay with 335 clinical specimens, the 25 μL of re…	Sample preparation, DNA amplification, analysis	No	Not applicable	No	Culture	Yes	AMR gene detection	Yes	RIFR, rpoB, katG, mabA	>1	Isoniazid, rifampin	2	Antimycobacterials	Yes	Unspecified	Yes	Unspecified
Diagnostic evaluation of an in-house developed single-tube, duplex, nested T IS6110 real-time PCR assay for rapid pulmonary tuberculosis diagnosis	Kenneth Siu-Sing Leung, Gilman Kit-Hang Siu, Kingsley King-Gee Tam, Pak-Leung Ho, Samson Sai-Yin Wong, Eunice Ka-Chun Leung, Shi Hui Yu, Oliver Chiu-Kit Ma, Wing-Cheong Yam	Tuberculosis	2018	Scientific article (peer-reviewed, published in a journal)	Experimental	To assess the diagnostic performance of IS6110 in actual clinical practice, we performed a prospective evaluation of IS6110-qPCR assay in pulmonary TB diagnosis. Using respiratory specimens collected from major general hospitals and chest clinics in Hong Kong, the diagnostic performance of IS6110-qPCR assay was assessed with the best available reference standard in our study cohort.	2016	Hong Kong	Human	420	Not applicable	Patients exhibiting lower respiratory infections in two general hospital and 13 chest clinics of Hong Kong. In this study, a total of 503 respiratory specimens were collected from 420 patients. Among these specimens, 142/503 (28.2%) speci- mens were collected from 97 confirmed TB cases, of which 116/142 (81.7%) specimens from 81 patients showed positive MTBC result in AFB culture (bacteriological…	or each run, a strong positive control with MTB DNA extracted from 500 CFU/mL bacterial suspension, a weak positive control with MTB DNA extracted from 50 CFU/mL bacterial suspension and a ne- gative control was incorporated to determine run validity.	Clinic, Hospital	Sick	120	Patients with no indication of TB infection	300	Respiratory samples (general or not disaggregated) : 503	Yes	Spiked : Unsure how many - used for serial dilution testing,Unspecified : 503	Mycobacterium tuberculosis	1	Polymerase Chain Reaction	Yes	Each sputum specimen was decontaminated by N-Acetyl-L-Cysteine (NALC)-NaOH method with a final NaOH con- centration of 2% [14].... Specimen DNA was extracted from 500μL decontaminated sedi- ments using Roche® Amplicor respiratory specimen preparation kit (Roche Diagnostics, Berlin, Germany) according to manufacturer's in- structions. DNA extracts were stored at −20 °C prior usage.	Manual	1-2 days	1440	721 to 1440 minutes	Rapid	IS6110-qPCR assay was performed in a 30 μL reaction using Rotor- Gene Q (Qiagen, Venlo, Netherlands). Each reaction consisted of 1× QuantiNova Probe PCR Mastermix (Qiagen, Venlo, Netherlands), 0.03 μM external primers (TB-367 and TB-769), 1.35 μM internal pri- mers (TB-455 and TB-670), 0.2 μM IS6110 probe, 0.2 μM IC probe, 10 copies of homologous IC DNA and 5 μL specimen DNA extract. Cycling cond…	Sample preparation, DNA amplification, analysis	Yes	Consensus sequences were assembled by Staden Package Version 2.0.0. Species identification was performed by BLAST sequence alignments.	No	Culture	No	Not applicable	Not applicable	Not applicable	Not applicable	Not applicable	Not applicable	Not applicable	Yes	Contingency table	Yes	Contingency table
Clinical Application of Loop-Mediated Isothermal Amplification in the Rapid Detection of Methicillin-Resistant Staphylococcus aureus	Cai-Yan Li, Wen-Feng Huang, E Cai, Qun-Li Wang	Journal of Pure and Applied Microbiology	2015	Scientific article (peer-reviewed, published in a journal)	Experimental	This study employs LAMP to examine mecA and spa in clinical specimens and compares the results with those derived from the cefoxitin disk diffusion test, which is recommended by NCCLS. Our analyses indicate that the results are satisfactory, as reported in the following text.	2012-2013	China	Human	Unspecified	Not applicable	The test samples included 368 sputum specimen collected in the Jingmen Second People’s Hospital between January 2012 and December 2013, including 89 samples from the Department of Neurosurgery of this hospital, 121 samples from the intensive care unit, 108 samples from the Department of Respiratory Medicine, 32 samples from the Department of Cardiology, and 32 samples from other departments.	Not applicable	Hospital	Sick	Unspecified	Not applicable	Not applicable	Sputum : 368	Yes	Unspecified : 368	Methicillin-Resistant Staphylococcus aureus	1	Loop-mediated isothermal amplification	Yes	DNA was extracted the clinical sputum samples using the Sputum DNA Isolation Kit (ABgene, US) following the manufacturer’s instructions.	Manual	1 hour	60	60 minutes and less	Rapid	Each reaction contained 4 primers: a forward internal primer (FIP), a backward internal primer (BIP), and two external primers (F3 and B3) (Table 1). The LAMP reaction system had a volume of 25 μL and contained 40 pmol FIP, 40 pmol BIP, 5 pmol F3, 5 pmol B3, 2 μL template, 1 μL Bst DNA polymerase (8U), 1.6 mmol/ L dNTPs, 0.8 mmol/L betaine, 4 mmol/L MgSO4, 20 mmol/L Tris-HCl (pH 8.8), 10 mmol/L K…	DNA amplification	No	Not applicable	No	PCR, Kirby-Bauer testing	Yes	AMR gene detection	Yes	mecA, spa	>1	Beta lactam antibiotics	>1	Betalactams	No	Not applicable	No	Not applicable
Loop-mediated isothermal amplification for rapid and convenient detection of Mycoplasma hyopneumoniae	Li, Jiahe, Minion, F. Chris, Petersen, Andrew C., Jiang, Fei, Yang, Sheng, Guo, Panpan, Li, Jinxiang, Wu, Wenxue	World Journal of Microbiology and Technology	2013	Scientific article (peer-reviewed, published in a journal)	Experimental	we established a LAMP assay with a set of primers targeting the mhp165 gene of M. hyopneumoniae (Strait et al. 2008), and we compared the detection performance of the LAMP assay with that of real-time PCR	Unspecified	China	Animal	Unspecified	Swine	Not mentioned	Not applicable	Laboratory	Sick	Unspecified	Not applicable	Not applicable	Nasal swab : 78,Post mortem : 190	Yes	Fresh : 268	Mycoplasma hyopneumoniae	1	Loop-mediated isothermal amplification	Yes	Nasal swabs were immersed in 1 ml of 0.9 % saline solution (Agarose,Tianjing Pharmaceutical Jiaozuo, China) for 5 min, then swirled (Vortex mixer, Kylin-Bell Lab Instruments, China) for 3 min to assist the shedding of attached cells from the cotton tips. These tubes were then immersed in boiling water for 10 min, and then stored at -80 C as template DNA for the LAMP assay. "For the evaluation of …	Manual	30min	30	60 minutes and less	Rapid	the reaction solutions were incubated at 63 _x0003_C for 30 min in a simple isothermal heater (Beijing Zhongxingweiye Instrument, China). The results of LAMP assays were determined as positive when typical ladder-like bands appeared on 2 % agarose (Gene Company Ltd., Hong Kong, China) gels after electrophoresis analysis. Positive results also can be confirmed by the evidence of the color change o…	DNA amplification, analysis	No	Not applicable	No	PCR	No	Not applicable	Not applicable	Not applicable	Not applicable	Not applicable	Not applicable	Not applicable	No	Not applicable	No	Not applicable
Rapid detection of Acinetobacter baumannii and molecular epidemiology of carbapenem-resistant A. baumannii in two comprehensive hospitals of Beijing, China	Li, P., Niu, W., Li, H., Lei, H., Liu, W., Zhao, X., Guo, L., Zou, D., Yuan, X., Liu, H., Yuan, J., Bai, C	20152015	2015	Scientific article (peer-reviewed, published in a journal)	Experimental	Described a LAMP method for the rapid detection of A. baumannii in clinical samples targeting the blaOXA−51 gene, which was based on visual testing. This was followed by epidemiological surveilence testing in two hospitals.	2022	China	Human	Unspecified	Not applicable	ICU hospitalized patients with clinically suspected multi-resistant infections	Not applicable	Clinic,Laboratory	Sick	Unspecified	Not applicable	Not applicable	Nasopharyngeal swab,Sputum	Yes	Unspecified	Acinetobacter baumannii	1	Loop-mediated isothermal amplification	Yes	Genomic DNA was prepared in agarose plugs, and digested with the restriction enzyme ApaI (New England BioLabs, Beverly, MA, USA). The DNA restriction fragments were separated using a CHEF-DRIII apparatus (Bio-Rad Laboratories, Richmond, CA, USA).	semiautomatic	60min	60	60 minutes and less	Rapid	Time for the lamp reaction to detect the target sequence	DNA amplification, analysis	No	Not applicable	No	PCR	Yes	AMR gene detection	Yes	blaOXA-23, blaOXA-51	>1	carbapenems	>1	Carbapenems	Yes	Contingency table	Yes	Contingency table
Development and validation of the isothermal recombinase polymerase amplification assays for rapid detection of Mycoplasma ovipneumoniae in sheep	Li, R., Sun, X., Liu, L., Hao, X., Wang, J., Yuan, W.	20202020	2020	Scientific article (peer-reviewed, published in a journal)	Experimental	A real-time RPA assay using the exo probe and a LFS RPA assay using the nfo probe combined with lateral flow strip were developed for rapid, specific and sensitive detection of M. ovipneumoniae	2019	China	Animal	Unspecified	Sheep	Sick nasal swabs were from sheep with coughing symptom in Fangzhuang farm in Dingzhou County, Baoding City, while sick lung samples were from Zhuanluzhen slaughter house in Tang County, Baoding City. Healthy nasal swabs were from two sheep farms in Tang Country, Baoding City, and Pingquan Country, Chengde City.	Not applicable	Laboratory	Sick	Unpsecified	Healthy	Unspecified	Nasal swab : 95,Post mortem : 16	Yes	Fresh : 111	Mycoplasma ovipneumoniae	1	Recombinase polymerase amplification	Yes	The swabs were inoculated and vortexed in 1 mL sterile phosphate-buffered saline (PBS, pH 7.4), and centrifuged at 10,000g for 10 min at 4 °C. The lung samples were homogenized with phosphate-buffered saline (PBS, pH 7.4) as a 10% (w/v) suspension and centrifuged for 10 min at 10,000g at 4 °C. The precipitate was collected for DNA extraction of DNA	Manual	20min	20	60 minutes and less	Not point-of-care or rapid	Real-time RPA 20 min for reaction. LFS RPA 15 min for reaction and 5 min for visualization	DNA amplification, analysis	No	Not applicable	No	PCR	No	Not applicable	Not applicable	Not applicable	Not applicable	Not applicable	Not applicable	Not applicable	Yes	Contingency table	Yes	Contingency table
Development of a loop-mediated isothermal amplification assay for rapid detection of Streptococcus pneumoniae isolates in clinical sputum samples	Li, Y., Ma, L., Duan, S., Li, M., Chen, J.	20202020	2020	Scientific article (peer-reviewed, published in a journal)	Experimental	The aim of the study was to establish a quick, simple and economical method for the detection of S. pneumoniae for clinical applications through the use of loop-mediated isothermal amplification	2014	China	Human	Unspecified	Not applicable	Not mentioned	Not applicable	Clinic	Sick	Unspecified	Not applicable	Not applicable	Sputum : 50	Yes	Fresh	Streptococcus pneumoniae	1	Loop-mediated isothermal amplification	Yes	Clinical sputum specimens were processed by adding 0.25 % trypsin into each sputum specimen, which had a volume of 1-3 times that of the trypsin. Samples were then incubated with shaking at 37° for 1 h, centrifuged at 2000 rpm for 3 min and then 1 ml of supernatant was transferred into a centrifuge tube before being centrifuged at 15 000 rpm for 3 min. The precipitate was resuspended in 100-150 μ…	Manual	60min	60	60 minutes and less	Rapid	Reaction time	DNA amplification, analysis	No	Not applicable	No	PCR,Culture	No	Not applicable	Not applicable	Not applicable	Not applicable	Not applicable	Not applicable	Not applicable	Yes	Contingency table	Yes	Contingency table
Evaluation of real-time loop-mediated isothermal amplification (RealAmp) for rapid detection of Mycobacterium tuberculosis from sputum samples	Li, Yiming, Pan, Anqi, He, Yan, Meng, Hecheng, Shi, Lei, Ye, Lei, Miyoshi, Shin-ichi, Cao, Weiwei, Chen, Xun	20142014	2014	Scientific article (peer-reviewed, published in a journal)	Experimental	We have evaluated the ef- ficacy of a newly developed RealAmp method using ESE Quant tube scanner for the rapid and sensitive detection of MTB in sputum samples.	2011	China	Human	Unspecified	Not applicable	Not mentioned	Not applicable	Laboratory	Sick	Unspecified	Not applicable	Not applicable	Sputum : 1067	Yes	Fresh : 1067	Mycobacterium tuberculosis	1	Loop-mediated isothermal amplification	Yes	A 3 times volume of 4% NaOH was added to the concentrated spu- tum sample and vortexed. After being left for 15 min, 1 ml specimen was centrifuged at 12,000 rpm for 10 min. After discarding the superna- tant, 1 ml 0.9% NaCl was added, centrifuged at 12,000 rpm for 10 min, discarded the supernatant. Chloroform was added and mixed by vortexing and the aqueous phase was harvested and stored in the r…	Manual	20 min	20	60 minutes and less	Point-of-care and Rapid	Reaction time	DNA amplification, analysis	No	Not applicable	No	PCR,LAMP, Smear microscopy	No	Not applicable	Not applicable	Not applicable	Not applicable	Not applicable	Not applicable	Not applicable	Yes	Contingency table	Yes	Contingency table
Field-Applicable Recombinase Polymerase Amplification Assay for Rapid Detection of Mycoplasma capricolum subsp. capripneumoniae	Liljander, Anne, Yu, Mingyan, O'Brien, Elizabeth, Heller, Martin, Nepper, Julia F., Weibel, Douglas B., Gluecks, Ilona, Younan, Mario, Frey, Joachim, Falquet, Laurent, Jores, Joerg	Journal of Clinical Microbiology	2015	Scientific article (peer-reviewed, published in a journal)	Experimental	We report a rapid, specific, and sensitive assay employing isothermal DNA amplification using recombinase polymerase amplification (RPA) for the detection of M. capricolum subsp. capripneumoniae. We developed the assay using a specific target sequence in M. capricolum subsp. capripneumoniae, as found in the genome sequence of the field strain ILRI181 and the type strain F38 and that was further e…	2012	Kenya	Animal	7	Goat	Samples were collected from goats during an outbreak of Contagious caprine pleuropneumonia (CCPP)	Not applicable	Farm, Laboratory	Sick	7	Not applicable	Not applicable	Pleurial fluid : 5,Post mortem : 10	No	Unspecified : 7	Mycoplasma capricolum subsp. capripneumoniae	1	Recombinase polymerase amplification	Yes	We evaluated various methods for sample preparation for the RPAs. Direct lysis of pleural fluid specimens (n = 2) in nuclease-free water was sufficient for release of nucleic acids from mycoplasma. We did not find a significant difference in signal intensity and onset of the RPA reaction between samples lysed in a 1:20 or 1:50 dilution in H2O, Tris-HCl, or KOH. Heat lysis of bacteria at 60°C for …	Manual	45min	45	60 minutes and less	Rapid	After diluting the sample in nuclease-free water, we were able to detect bacteria within 15 min (Fig. 2). Using this approach, a definitive diagnosis of CCPP presence in a herd can be achieved in <45 min.	DNA amplification, analysis	No	Not applicable	No	Post mortem examination,Culture	No	Not applicable	Not applicable	Not applicable	Not applicable	Not applicable	Not applicable	Not applicable	No	Not applicable	No	Not applicable
A rapid and sensitive loop-mediated isothermal amplification procedure (LAMP) for Mycoplasma hyopneumoniae detection based on the p36 gene	Liu, M. J., Du, G. M., Bai, F. F., Wu, Y. Z., Xiong, Q. Y., Feng, Z. X., Li, B., Shao, G. Q.	20152015	2015	Scientific article (peer-reviewed, published in a journal)	Experimental	The aim of the current study was to develop a LAMP assay specific for M. hyopneumoniae in order to facilitate its rapid, sensitive, and reliable detection and/or identification from clinical samples.	2022	China	Animal	Unspecified	Swine	Fifty pigs were employed for the study and divided into five groups. Forty pigs were chal- lenged by delivering 5 mL 10-2 to 10-5-diluted M. hyopneumoniae NJ strain culture by intra- tracheal injection. As a control group, 10 pigs were injected with phosphate-buffered saline into the trachea. Pigs were monitored twice daily for a minimum of 15 min for clinical signs of illness. Clinical signs and…	10 pigs received saline injections instead of M. hyopneumoniae	Laboratory	Sick	40	Healthy	10	Post mortem : 40	Yes	Fresh : 40	Mycoplasma hyopneumoniae	1	Loop-mediated isothermal amplification	Yes	Boiling for 10 min	Manual	45 min	45	60 minutes and less	Rapid	Reaction time	DNA amplification, analysis	No	Not applicable	No	PCR	No	Not applicable	Not applicable	Not applicable	Not applicable	Not applicable	Not applicable	Not applicable	Yes	Contingency table	Yes	Contingency table
Survey and Rapid Detection of Bordetella pertussis in Clinical Samples Targeting the BP485 in China	Liu, Wei, Xu, Yinghua, Dong, Derong, Li, Huan, Zhao, Xiangna, Li, Lili, Zhang, Ying, Wei, Xiao, Wang, Xuesong, Huang, Simo, Zeng, Ming, Huang, Liuyu, Zhang, Shumin, Yuan, Jing	20152015	2015	Scientific article (peer-reviewed, published in a journal)	Experimental	The purpose of the present study was to develop a rapid and simple test for B. pertussis detection, based on LAMP technology, which requires only basic equipment and allows immediate interpretation of results by visual inspection.	2022	China	Human	112	Not applicable	Hospitalized patients (age range, 14 days to 25 years; median, 1.33 years; 52 females, 50 males) from rural areas of China that had been treated for coughs and pneumonia for more than 7 days.	10 healthy	Laboratory	Sick	105	Healthy	10	Nasopharyngeal swab : 115,Sputum : 115	Yes	Fresh,Frozen	Bordetella pertussis	1	Loop-mediated isothermal amplification	No		Unspecified	60 min	60	60 minutes and less	Rapid	Reaction time	DNA amplification, analysis	No	Not applicable	No	PCR	No	Not applicable	Not applicable	Not applicable	Not applicable	Not applicable	Not applicable	Not applicable	No	Not applicable	No	Not applicable
Establishment of rapid loop-mediated isothermal amplification for detection of Actinobacillus pleuropneumoniae	Liu, YaJuan, Nie, FuPing, Yang, Jun, Wang, Yu, Shi, BaoShi, Bao, Yu, Ye, ZiXia, Wang, GuoMin, Li, XianLiang, Li, YingGuo, Xiao, JinWen, Liu, Li	Chinese Journal of Veterinary Medicine	2016	Scientific article (peer-reviewed, published in a journal)	Experimental	In the present study, six primers of loop-mediated isothermal amplification (LAMP) were designed based on the conservative sequence of ApxIVA gene of Actinobacillus pleuropneumoniae (APP). After the optimized reaction system and condition by Loopamp Realtime Turbidimeter LA-320c, the LAMP for rapid detection of APP nucleic acid was established.	Unspecified	China	Animal	Unspecified	Swine	Lung samples of pigs with syspected infectious pleuropneumonia on a pig farm	Not applicable	Farm,Laboratory	Sick	Unspecified	Not applicable	Not applicable	Post mortem : 36	Yes	Unspecified : 36	Actinobacillus pleuropneumoniae	1	Loop-mediated isothermal amplification	Yes	The denaturation process can be polymerized by BstDNA under constant temperature conditions The strand displacement reaction of the enzyme completes the amplification reaction, which can be reduced in about 1 h.	Unspecified	30min	30	60 minutes and less	Rapid	The LAMP method established in this research only needs to be at 64°C After 15 minutes of reaction under constant temperature, the DNA of APP can be amplified. Water bath reaction can be used for shore, grassroots, pig farm, etc., root can be taken within 30 min	DNA amplification, analysis	No	Not applicable	No	PCR	No	Not applicable	Not applicable	Not applicable	Not applicable	Not applicable	Not applicable	Not applicable	No	Not applicable	No	Not applicable
Rapid and visual detection of Mycobacterium tuberculosis complex using recombinase polymerase amplification combined with lateral flow strips	Ma, Q., Liu, H., Ye, F., Xiang, G., Shan, W., Xing, W.	Molecular and cellular probes	2017	Scientific article (peer-reviewed, published in a journal)	Experimental	y, we have investigated the performance of RPA assay in combination with LF dipsticks for detecting M. tuberculosis DNA in clinical samples from patients suspected to have TB. The LFRPA system showed a high degree of specificity with no crossreactions with closely related bacilli and was able to detect as low as 5 genome equivalent copies per reaction	Unspecified	China	Human	137	Not applicable	Samples were randomly collected from patients with similar signs and symptoms consistent with pulmonary TB	Not applicable	Clinic	Sick	137	Not applicable	Not applicable	Respiratory wash (12),Sputum : 125	Yes	Frozen : 137	Mycobacteria tuberculosis	1	Recombinase polymerase amplification	Yes	For sputum specimens, 0.5 ml of sputum was fi rstly liquefi ed by the addition of an equal volume of 10% NaOH and then incubated for 30 min at 37°C before centrifugation at 10 000 × g for 5 min to pellet the bacteria. The supernatant was discarded and the pellet resuspended in 1 ml of 0.9% (w/v) saline and then centrifuged at 10 000 × g for 5 min. This supernatant was discarded and the pellet was…	Manual	30min	30	60 minutes and less	Rapid	The reaction time includes target amplification time and lateral flow dipsticks incubation time. Both our preliminary experiments and earlier literatures confirm that 5 min incubation time is really enough for displaying test and control bands and to assess all tests evenly [19,22]. The RPA amplification was performed at 39 _x0001_C for different time periods using 2 ng genomic DNA of M. tubercul…	DNA amplification, analysis	No	Not applicable	No	Smear microscopy,Culture	No	Not applicable	Not applicable	Not applicable	Not applicable	Not applicable	Not applicable	Not applicable	Yes	Contingency table	Yes	Contingency table
Development of a DNA microarray assay for rapid detection of fifteen bacterial pathogens in pneumonia	Ma, Xiuqing, Li, Yanqin, Liang, Yuan, Liu, Yang, Yu, Ling, Li, Chunsun, Liu, Qiqi, Chen, Liangan	20202020	2020	Scientific article (peer-reviewed, published in a journal)	Experimental	Developed a DNA microarray assay that can detect 15 bacterial respiratory pathogens associated with pneumonia	2014	China	Human	157	Not applicable	157 participating patients with clinically and radiologically confirmed pneumonia came from the intensive care unit of Pulmonary and Critical Care Medicine.	Not applicable	Laboratory	Sick	157	Not applicable	Not applicable	Broncho-alveolar lavage : 23, 98 endotracheal sputum,Sputum : 36	Yes	Fresh : 157	Streptococcus pneumoniae, Staphylococcus aureus, Haemophilus influenzae, Escherichia coli, Klebsiella pneumoniae, Pseudomonas aeruginosa, Acinetobacter baumannii, Mycoplasma pneumoniae, Enterococcus faecalis, Enterococcus faecium, Enterobacter cloacae, Stenotrophomonas maltophilia, Burkholderia cepacia, Legionella pneumophila and Chlamydia pneumoniae	15	Polymerase Chain Reaction	No		Unspecified	6h	360	301 to 360 minutes	Rapid	Unspecified	The entire experimental procedure for this assay, from sample receipt to result dissemination can be competed within 6h	Yes	All primers and probes were finally confirmed by sequence analysis of the PCR products from the reference plasmids.	No	Culture	No	Not applicable	Not applicable	Not applicable	Not applicable	Not applicable	Not applicable	Not applicable	Yes	Contingency table	Yes	Contingency table
Rapid direct detection of multiple rifampin and isoniazid resistance mutations in Mycobacterium tuberculosis in respiratory samples by real-time PCR	Marin, M., De Viedma, D. G., Ruiz-Serrano, M. J., Bouza, E.	20042004	2014	Scientific article (peer-reviewed, published in a journal)	Experimental	Our aim is to adapt a real-time PCR design, recently devel- oped in our laboratory (7), to assess resistance against RIF and INH in M. tuberculosis directly from clinical respiratory sam- ples.	2022	Spain	Human	Unspecified	Not applicable	Unspecified	Sixteen stain-positive respiratory samples harboring susceptible M. tuberculosis isolates were used as controls.	Laboratory	Unspecified	Unspecified	Not applicable	Not applicable	Sputum : 11,Respiratory samples (general or not disaggregated) : 21	No	Spiked : 11,Unspecified : 21	Mycobacterium tuberculosis	1	Polymerase Chain Reaction	No		Unspecified	1 - 2 days	2880	1441 to 2880 minutes	Rapid	N/A	The methods are fast and results provided in 1 to 2 days	No	Not applicable	No	Culture	Yes	AMR gene detection	Yes	rpoB, katG,	>1	Rifampin, Isoniazid	2	Antimycobacterials	No	Not applicable	No	Not applicable
Establishment of a rapid and sensitive method based on recombinase polymerase amplification to detect mts90, a new molecular target of Mycobacterium tuberculosis	Mo, Yunjun, Cui, Fang, Li, Dairong, Dai, Yi, Li, Xinmin, Zhang, Xinyuan, Qiu, Yulan, Yin, Yibing, Zhang, Xuemei, Xu, Wenchun	RSC Advances	2017	Scientific article (peer-reviewed, published in a journal)	Experimental	In this study, we established a real-time RPA method targeting mts90 for the rapid, sensitive and specific detection of MTB. The principle of this method is illustrated in Scheme 1. In addition, we evaluated the clinical usability of this assay by testing a variety of clinical samples.	Unspecified	China	Human	Unspecified	Not applicable	Not mentioned	Not applicable	Laboratory	Unspecified	Unspecified	Clinical samples	Unspecified	Broncho-alveolar lavage : 9,Post mortem : 4,Sputum : 15	No	Unspecified : 28	Mycobacterium tuberculosis	1	Recombinase polymerase amplification	Yes	A loop of culture (i.e., bacteria grown on Lowenstein-Jensen or Coletsos medium) was suspended in 300 to 500 μl water, and the mixture was heated at 95°C for 15 to 20 min. Mycobacterial cells were disrupted by sonication for 15 min or heat shock treatment (1 min at 95°C, followed by 1 min on ice, repeated five times).	Manual	20 min	20	60 minutes and less	Rapid	Time to complete reaction (The mts90 RPA assay could successfully detect MTB from the clinical samples within 20 minutes (Table 3))	DNA amplification, analysis	Yes	lasmid DNA was extracted using the Plasmid Mini Kit (Omega Bio-tek) and verified by PCR as well as sequencing (TSINGKE Biological Technology, Chengdu, P. R. China).	No	Biochip test	No	Not applicable	Not applicable	Not applicable	Not applicable	Not applicable	Not applicable	Not applicable	No	Not applicable	No	Not applicable
Loop-mediated isothermal amplification: Rapid and sensitive detection of the antibiotic resistance gene ISAba1-blaOXA-51-like in Acinetobacter baumannii	Mu, Xiaoqin, Nakano, Ryuichi, Nakano, Akiyo, Ubagai, Tsuneyuki, Kikuchi-Ueda, Takane, Tansho-Nagakawa, Shigeru, Kikuchi, Hirotoshi, Kamoshida, Go, Endo, Shiro, Yano, Hisakazu, Ono, Yasuo	Journal of Microbiological Methods	2015	Scientific article (peer-reviewed, published in a journal)	Experimental	This study aimed to develop and evaluate a rapid detection method for the resistance gene ISAba1-blaOXA-51-like based on LAMP assays, and to apply this assay to the detection of ISAba1-blaOXA-51-like-positive strains in A. baumannii isolates and clinical samples.	2009-2015	Japan	Human	Unspecified	Not applicable	Not mentioned	Not applicable	Laboratory	Unspecified	Unspecified	Unspecified	Clinical samples	Sputum,Respiratory samples (general or not disaggregated) : 70	No	Spiked,Unspecified : 70	Acinetobacter baumannii	1	Loop-mediated isothermal amplification	Yes	DNA was extracted from these samples directly using the MORA-EXTRACT kit (Kyokuto Pharm Co. Ltd., Japan) accord- ing to the manufacturer instructions.	Unspecified	25min	25	60 minutes and less	Rapid	Reaction time until positive result directly from sputum samples	DNA amplification, analysis	Yes	Unspecified	No	PCR	Yes	AMR gene detection	Yes	ISAba1-blaOXA-51-like	1	carbapenems	>1	Carbapenems	Yes	Contingency table	Yes	Contingency table
A rapid loop-mediated isothermal amplification (LAMP) method for detection of the macrolide-streptogramin type B resistance gene msrA in Staphylococcus aureus	Mu, Xiao-Qin, Liu, Bin-Bin, Hui, Ephraim, Huang, William, Yao, Li-Chen, Duo, Li-Bo, Sun, Wen-Ying, Li, Gui-Qiu, Wang, Fu-Xiang, Liu, Shu-Lin	Journal of Global Antimicrobial Resistance	2016	Scientific article (peer-reviewed, published in a journal)	Experimental	This study aimed to optimize a rapid detection method for the resistance gene msrA based on LAMP assays and to apply this assay to the detection of msrA-positive strains of S. aureus.	Unspecified	China	Human	Unspecified	Not applicable	Unspecified	Not applicable	Laboratory	Healthy	Unspecified	Not applicable	Not applicable	Respiratory samples (general or not disaggregated)	No	Spiked : N/A	Staphylococcus aureus	1	Loop-mediated isothermal amplification	Yes	Cultivated msrA-positive isolate cells and msrA- negative isolate cells were prepared and were added to the blood, sputum and urine specimens. DNA from these samples was extracted using a QIAamp1 DNA Microbiome Kit (QIAGEN, Suzhou, China) according to the manufacturer’s instructions.	Unspecified	25min	25	60 minutes and less	Rapid	Reaction time	DNA amplification, analysis	Yes	The LAMP product was confirmed and analysed by sequencing. The shortest band on the gel was cut and was purified using a QIAEX II Gel Extraction Kit (QIAGEN). The purified product was then sent to Genewiz Inc. (Suzhou, China) for sequencing.	No	PCR	Yes	AMR gene detection	Yes	msrA	1	Macrolide–streptogramin type B	1	Macrolides	Yes	Contingency table	Yes	Contingency table
Multiplex real-time polymerase chain reaction for rapid detection of beta-lactamase-negative, ampicillin-resistant Haemophilus influenzae	Nakamura, Shigeki, Yanagihara, Katsunori, Morinaga, Yoshitomo, Izumikawa, Koichi, Seki, Masafumi, Kakeya, Hiroshi, Yamamoto, Yoshihiro, Kamihira, Shimeru, Kohno, Shigeru	Diagnostic Microbiology and Infectious Disease	2009	Scientific article (peer-reviewed, published in a journal)	Experimental	The aim of the present study was to develop the multiplex real-time quantitative polymerase chain reaction (mRQ-PCR) method for quantification of H. influenzae and the rapid detection of β-lactam–resistant strains.	2007-2008	Japan	Human	Unspecified	Not applicable	Patients with presumed respiratory infection at Nagasaki University Hospital	Not applicable	Laboratory	Sick	Unspecified	Not applicable	Not applicable	Sputum : 100	No	Unspecified : 100	Haemophilus influenzae	1	Polymerase Chain Reaction	Yes	Bacterial DNA was extracted from clinical isolates and purulent sputum samples by using the QIAamp DNA Mini Kit (Qiagen, Hilden, Germany) according to the manufacturer's instructions. Only good-quality sputum samples (P2 and P3, according to the classification of Miller and Jones) were used. Sputum samples were diluted 1:100 and 1:10 000 with 0.45% sodium chloride and treated with Sputazyme solut…	Unspecified	3h	180	121 to 180 minutes	Rapid	2h for data extraction and preparation of the PCR mixture, and 1h for PCR and electrophoresis	Sample preparation, DNA amplification, analysis	No	Not applicable	No	Culture	Yes	AMR gene detection	Yes	bla, ftsl	>1	β-lactam, ampicillin	>1	Betalactam, Penicillin	Yes	Contingency table	Yes	Contingency table
Rapid detection of the Klebsiella pneumoniae carbapenemase (KPC) gene by loop-mediated isothermal amplification (LAMP)	Nakano, Ryuichi, Nakano, Akiyo, Ishii, Yoshikazu, Ubagai, Tsuneyuki, Kikuchi-Ueda, Takane, Kikuchi, Hirotoshi, Tansho-Nagakawa, Shigeru, Kamoshida, Go, Mu, Xiaoqin, Ono, Yasuo	Journal of Infection and Chemotherapy	2014	Scientific article (peer-reviewed, published in a journal)	Experimental	We here report the development and characterization of a LAMP assay for detection of KPC producers, which was designed to be applicable to various genotypes, from blaKPC-2 to blaKPC-17.	Unspecified	United States	Human	Unspecified	Not applicable	Unspecified	Not applicable	Laboratory	Healthy	Unspecified	Not applicable	Not applicable	Sputum : N/A,Respiratory samples (general or not disaggregated) : UNasal swabpecified amount of blood, urine, and stool	No	Unspecified	Klebsiella pneumoniae	1	Loop-mediated isothermal amplification	Yes	DNA was extracted from these samples directly using the MORA-EXTRACT kit (Kyokuto Pharmaceutical Industrial Co. Ltd., Tokyo, Japan) according to manufacturer's instructions.	Unspecified	25min	25	60 minutes and less	Point-of-care and Rapid	Reaction time	DNA amplification, analysis	Yes	To confirm the accuracy of the LAMP reaction, the LAMP prod- ucts were sequenced using the BigDye Terminator kit (Applied Biosystems) and an ABI Prism310 DNA Sequencer (Applied Bio- systems), in accordance with the manufacturer's instructions.	No	PCR	Yes	AMR gene detection	Yes	blaKPC	1	carbapenems	>1	Carbapenems	Yes	Contingency table	Yes	Contingency table
Rapid, cost-effective, sensitive and quantitative detection of Acinetobacter baumannii from pneumonia patients	Nomanpour, B., Ghodousi, A., Babaei, A., Abtahi, Hr, Tabrizi, M., Feizabadi, Mm	Iranian Journal of Microbiology	2011	Scientific article (peer-reviewed, published in a journal)	Experimental	In this study, we designed a TaqMan-based real-time PCR assay for rapid detection and quantification of A. baumannii from the respiratory specimens of patients with pneumonia and compared the results with those obtained by conventional bacteriology.	2009-2010	Iran	Human	Unspecified	Not applicable	Full demographic breakdown in table 2. A total of 361 clinical specimens including bronco alveolar lavage (BAL), sputum, tracheal aspirates and throat swabs were collected from 2 teaching and 2 private hospitals of Tehran, Iran (Table 1). The BAL and tracheal aspirate specimens (218 of BAL and 86 tracheal aspirates) were collected from patients at ICU or RCU, of which 80 were collected from patie…	Not applicable	Laboratory	Sick	361	Not applicable	Not applicable	Broncho-alveolar lavage : 218, 86 tracheal aspirates, 57 sputum and throat swab specimeNasal swab	Yes	Fresh : 361	Acinetobacter baumannii	1	Polymerase Chain Reaction	Yes	DNA was extracted using enzyme digestion and the phenol chloroform method as described previously (16).	Manual	2 hr	120	61 to 120 minutes	Rapid	N/A	Unspecified	No	Not applicable	No	Culture	No	Not applicable	Not applicable	Not applicable	Not applicable	Not applicable	Not applicable	Not applicable	Yes	Contingency table	Yes	Contingency table
Multicenter evaluation of the LightCycler methicillin-resistant Staphylococcus aureus (MRSA) advanced test as a rapid method for detection of MRSA in nasal surveillance swabs	Peterson, Lance R., Liesenfeld, Oliver, Woods, Christopher W., Allen, Stephen D., Pombo, David, Patel, Parul A., Mehta, Maitry S., Nicholson, Bradly, Fuller, DeAnna, Onderdonk, Andrew	American Society for Microbiology	2010	Scientific article (peer-reviewed, published in a journal)	Experimental	The purpose of reporting this multicenter study is to compare the new Roche LightCycler MRSA advanced test to the BD GeneOhm MRSA test (an FDA-cleared diagnostic assay for rapid detection of MRSA) and culture for rapid detection of MRSA found in surveillance nasal swabs.	Unspecified	United States	Human	Unspecified	Not applicable	The subjects were from hospital intensive care and nonintensive care units, nursing homes/ extended-care facilities, dialysis units, and medical staff. All subjects were	Not applicable	Clinic	Sick	N/A	Healthy	N/A	Nasal swab	Yes	Fresh : 1402	Staphylococcus aureus	1	Polymerase Chain Reaction	Yes	he test uses swab extraction and mechanical lysis for specimen preparation (using the MagNA Lyser instrument)	automatic (MagNA Lyser instrument)	41min	41	60 minutes and less	Rapid	Sample preparation, processing, and reaction time to result	Sample preparation, DNA amplification, analysis	No	Not applicable	No	PCR,Culture	Yes	AMR gene detection	Yes	SCCmec	>1	Beta lactam antibiotics	>1	Betalactams	Yes	Contingency table	Yes	Contingency table
Rapid detection of Mycobacterium tuberculosis complex by real-time PCR in sputum samples and its use in the routine diagnosis in a reference laboratory	Pinhata, J. M. W., Cergole-Novella, M. C., dos Santos Carmo, A. M., e Silva, R. R. F., Ferrazoli, L., Sacchi, C. T., de Oliveira, R. S.	Journal of Medical Microbiology	2015	Scientific article (peer-reviewed, published in a journal)	Experimental	The aim of this study was to evaluate the performance of an in-house RT- PCR assay to detect MTBC directly in sputum samples from patients with pulmonary TB in the south-east of Brazil. In order to assess the use of RT-PCR in the routine diagnosis of TB, this technique was applied in a way that the workflow and diagnostic methodologies were main- tained as recommended by the Ministry of Health.	2012-2013	Brazil	Human	657	Not applicable	657 patients that had no previous history of TB	Not applicable	Laboratory	Healthy	657	Not applicable	Not applicable	Sputum : 715	Yes	Fresh : 715	Mycobacterium tuberculosis	1	Polymerase Chain Reaction	Yes	At Sa ̃o Paulo IAL, sputum samples were processed with 2% N-acetyl-L-cysteine-sodium hydroxide (NALC- NaOH), followed by centrifugation at 3000 g for 15 min (Ministe ́rio da Sau ́ de, 2008). Sediments were resuspended in 1 ml ultrapure water and boiled at 100 uC for 30 min for mycobacterial inactivation. An aliquot of 25 ml lysozyme at a concentration of 0.2 mg ml21 was added to 200 ml processed …	Manual	5h	300	241 to 300 minutes	Not point-of-care or rapid	Pre-treatment, DNA extraction, Preperation of PCR plate, and assay run time	Sample preparation, DNA amplification, analysis	Yes	Unspecified	No	Culture	No	Not applicable	Not applicable	Not applicable	Not applicable	Not applicable	Not applicable	Not applicable	Yes	Contingency table	Yes	Contingency table
Detection of ESKAPE Bacterial Pathogens at the Point of Care Using Isothermal DNA-Based Assays in a Portable Degas-Actuated Microfluidic Diagnostic Assay Platform	Renner, Lars D., Zan, Jindong, Hu, Linda I., Martinez, Manuel, Resto, Pedro J., Siegel, Adam C., Torres, Clint, Hall, Sara B., Slezak, Tom R., Nguyen, Tuan H., Weibel, Douglas B.	Applied and Environmental Microbiology	2016	Scientific article (peer-reviewed, published in a journal)	Experimental	We developed a low-cost, portable, rapid, and simplified field assay for detecting ESKAPE bacteria that we refer to as “B-chip” (for bacterial detection chip). B-chip is a degas-driven microfluidic cartridge that performs dozens of multiplexed RPAs to detect ESKAPE bacterial pathogens from a small sample volume (22, 23).	Unspecified	United States	Human	Unspecified	Not applicable	Clinical isolates	Not applicable	Laboratory	Unspecified	Not applicable	Not applicable	Not applicable	Respiratory samples (general or not disaggregated)	No	Unspecified	Enterococcus faecium, Staphylococcus aureus, Klebsiella pneumoniae, Acinetobacter baumannii, Pseudomonas aeruginosa, and Enterobacter spp.	6	Recombinase polymerase amplification	Yes	we isolated DNA from overnight cultures of bacterial strains using the UltraClean microbial DNA isolation kit (Mo Bio Laboratories, Carlsbad, CA)	Unspecified	25 min	25	60 minutes and less	Point-of-care	Reaction time to postive test	DNA amplification, analysis	No	Not applicable	No	Culture	No	Not applicable	Not applicable	Not applicable	Not applicable	Not applicable	Not applicable	Not applicable	No	Not applicable	No	Not applicable
Rapid detection of four non-fermenting Gram-negative bacteria directly from cystic fibrosis patient's respiratory samples on the BD MAXTM system	Talita T. Rocchettia, Suzane Silberta, Alicia Gostnella, Carly Kubaseka, Robert Jerrisc, Jennifer Vongc, Raymond Widena	Practical Laboratory Medicine	2018	Scientific article (peer-reviewed, published in a journal)	Experimental	The aim of this study was to develop a multiplex PCR test to detect Achromobacter xylosoxidans, Burkholderia cepacia complex, Pseudomonas aeruginosa and Stenotrophomonas maltophilia directly from CF patient's respiratory samples using the open mode of the BD MAXTM System (BDM).	Unspecified	United States	Human	Unspecified	Not applicable	Respiratory samples were collected from CF patients attending the Tampa General Hospital and the Children's Healthcare of Atlanta	The 8 negative samples spiked with more than one of the bacterial targets were correctly identified by the CF BDM test.	Hospital	Sick	Unspecified	Not applicable	Not applicable	Respiratory samples (general or not disaggregated) : 402	Yes	Frozen : 402,Spiked : 8	Achromobacter xylosoxidans, Burkholderia cepacia, Pseudomonas aeruginosa, Stenotrophomonas maltophilia	4	Polymerase Chain Reaction	Yes	The new test was performed on the BD MAX open mode System, using the BD MAXTM ExK TNA-2 extraction kit and the BD MAX TNA MMK master mix, along with specific primers and probes for AX, BCC, PSA, SM and BG detection. Before testing, thawed samples were transferred into a 500 μL tube of SL (Sputum Liquefying) solution (Copan Diagnostics, California) and incubated for 15 min at room temperature for …	Manual	4h	240	181 to 240 minutes	Rapid	The new test was developed to work on the BD MAX, a fully automated walk-away system, which combines extraction and amplification steps in an open-mode platform and has the advantage of reduced hands-on time and low risk of reaction contamination. The new test was performed on the BD MAX open mode System, using the BD MAXTM ExK TNA-2 extraction kit and the BD MAX TNA MMK master mix, along with sp…	Sample preparation, DNA amplification, analysis	Yes	Sequencing was used to confirm primers and probes (however not on the clinical samples). A multiplex real-time PCR was developed to detect AX, BCC, PSA, SM and Beta-globin (BG, internal control) on the BD MAX System (Table 1). A set of primers and probe to detect PSA, previously described were evaluated in this study [15]. Primers and probes for AX, SM, BCC and BG were designed in-house and were …	No	Culture	No	Not applicable	Not applicable	Not applicable	Not applicable	Not applicable	Not applicable	Not applicable	Yes	Contingency table	Yes	Contingency table
Point-of-care testing system for digital single cell detection of MRSA directly from nasal swabs	Schulz, Martin, Calabrese, Silvia, Hausladen, Florian, Wurm, Holger, Drossart, Dominik, Stock, Karl, Sobieraj, Anna M., Eichenseher, Fritz, Loessner, Martin J., Schmelcher, Mathias, Gerhardts, Anja, Goetz, Ulrike, Handel, Marina, Serr, Annerose, Haecker, Georg, Li, Jia, Specht, Mara, Koch, Philip, Meyer, Martin, Tepper, Philipp, Rother, Raimund, Jehle, Michael, Wadle, Simon, Zengerle, Roland, von…	TheRoyalSocietyofChemistry	2020	Scientific article (peer-reviewed, published in a journal)	Experimental	We present an automated point-of-care testing (POCT) system for rapid detection of species- and resistance markers in methicillin-resistant Staphylococcus aureus (MRSA) at the level of single cells, directly from nasal swab samples, using the labDISK platform.	Unspecified	Germany	Human	Unspecified	Not applicable	Nasal swab samples were collected from healthy lab members.	Not applicable	Laboratory	Healthy	Unspecified	Not applicable	Not applicable	Nasal swab : N/A	No	Spiked : N/A	Staphylococcus aureus	1	Recombinase polymerase amplification	No		Unspecified	55 min	55	60 minutes and less	Point-of-care	Sample to result	Sample preparation, DNA amplification, analysis	No	Not applicable	No	Culture	Yes	AMR gene detection	Yes	mecA	1	Beta lactam antibiotics	>1	Betalactams	Yes	Contingency table	Yes	Contingency table
MRSA screening: can one swab be used for both culture and rapid testing? An evaluation of chromogenic culture and subsequent Hain GenoQuick PCR amplification/detection	Sherlock, O., Dolan, A., Humphreys, H.	Clinical Microbiology and Infection	2009	Scientific article (peer-reviewed, published in a journal)	Experimental	Here we determined the accuracy and the limit of detec- tion (LoD) of the GQM assay and established the potential to use one MRSA screening swab for two methods of MRSA detection.	Unspecified	Ireland	Human	250	Not applicable	Nasal and groin swabs were collected from patients on var- ious hospital wards in a 700-bed tertiary referral hospital with endemic MRSA, over an 8-week period, as part of routine MRSA screening measures.	Not applicable	Laboratory	Unspecified	Not applicable	Not applicable	Not applicable	Nasal swab : 270, 270 groin swabs	Yes	Fresh : 540	Staphylococcus aureus	1	Polymerase Chain Reaction	Yes	unspecified	Unspecified	7h	420	361 to 420 minutes	Rapid	N/A	Unspecified	No	Not applicable	No	Culture	Yes	Susceptibility testing	No	Not applicable	Not applicable	Beta lactam antibiotics	>1	Betalactams	Yes	Contingency table	Yes	Contingency table
Rapid detection of Bordetella pertussis and Bordetella parapertussis in clinical and molecular proficiency panel specimens with a novel intercalating dye-based PCR assay	Slinger, Robert, Moldovan, Ioana, Hyde, Lucie, Chan, Francis	Scandinavian Journal of Infectious Diseases	2011	Scientific article (peer-reviewed, published in a journal)	Experimental	A novel rapid internally-controlled duplex polymerase chain reaction (PCR) assay for Bordetella pertussis and Bordetella parapertussis that uses a new intercalating dye, LCGreen, for amplicon detection was designed and evaluated using clinical specimens and the 2009 Quality Control for Molecular Diagnostics (QCMD) molecular proficiency testing panel.	Unspecified	Canada	Human	Unspecified	Not applicable	For the clinical specimen study, aliquots of nasopharyngeal aspirate (NPA) specimens submitted to our bacteriology laboratory over a 2-y period for B. pertussis testing were stored at	Not applicable	Laboratory	Sick	Unspecified	Not applicable	Not applicable	Nasopharyngeal aspirate	No	Frozen : N/A	Bordetella pertussis, Bordetella parapertussis	2	Polymerase Chain Reaction	No		Unspecified	1h	60	60 minutes and less	Rapid	DNA extraction and reaction time	Sample preparation, DNA amplification, analysis	Yes	Unspecified	No	Standard uniplex probe-based assay	No	Not applicable	Not applicable	Not applicable	Not applicable	Not applicable	Not applicable	Not applicable	Yes	Contingency table	Yes	Contingency table
Comparison of sputum and nasopharyngeal aspirate samples and of the PCR gene targets lytA and Spn9802 for quantitative PCR for rapid detection of pneumococcal pneumonia	Stralin, Kristoffer, Herrmann, Bjorn, Abdeldaim, Guma, Olcen, Per, Holmberg, Hans, Molling, Paula	Journal of Clinical Microbiology	2013	Scientific article (peer-reviewed, published in a journal)	Experimental	The aim of the present study was to evaluate and to compare the usefulness of rapid (<3-h) qPCR assays for lytA and Spn9802, applied to sputum and nasopharyngeal aspirate (NpA) samples, for rapid detection of pneumococcal etiology in CAP.	Unspecified	Sweden	Human	78	Not applicable	These 78 patients (median age, 71 years [range, 18 to 96 years]) were included in the present study. Thirty-five patients (45%) were female, and 21 patients (27%) were smok- ers. The median Pneumonia Severity Index (PSI) score was 89 (range, 18 to 148), and 36 patients (46%) belonged to PSI risk class IV or V.	Not applicable	Laboratory	Sick	78	Not applicable	Not applicable	Sputum : 78	No	Frozen : 78	Pneumococcal Pneumonia	1	Polymerase Chain Reaction	Yes	For sputum cultures, the method de- scribed by Kalin et al. (24) was used.	Unspecified	3h	180	121 to 180 minutes	Rapid	Analytical time	DNA amplification, analysis	No	Not applicable	No	Antigen test,Culture	No	Not applicable	Not applicable	Not applicable	Not applicable	Not applicable	Not applicable	Not applicable	Yes	Contingency table	Yes	Contingency table
Rapid detection of Mycobacterium tuberculosis in clinical samples by multiplex polymerase chain reaction (mPCR)	Tang, Thean-Hock, Ahmed, Siti Aminah, Musa, Mustaffa, Zainuddin, Zainul Fadziruddin	World Journal of Microbiology and Biotechnology	2013	Scientific article (peer-reviewed, published in a journal)	Experimental	A multiplex polymerase chain reaction (mPCR) system was developed using primers derived from the insertion sequence IS6110 and an IS-like elements designated as B9 (GenBank accession no. U78639.1) to overcome the problem of detecting negative or low copy IS6110 containing strains of M. tuberculosis in clinical samples	Unspecified	Malaysia	Human	346	Not applicable	The accuracy and reliability of mPCR to diagnose tuberculosis patient was determined using a total of 346 clinical samples obtained from HUSM and Hospital Kota Bharu. The samples were collected from cases with high and low index of suspected tuberculosis. To ensure impartiality in interpreting the PCR results, the final diagnosis by clinicians was only obtained at the end of the study.	Not applicable	Clinic,Laboratory	Sick	314	Healthy	32	Broncho-alveolar lavage : 19,Pleurial fluid : 18, 9 urine, 7 CSF, 6 pus, and 4 gastric lavage,Sputum : 283	Yes	Fresh : 346	Mycobacterium tuberculosis	1	Polymerase Chain Reaction	Yes	DNA was extracted from these samples using a modification of the method described by Wilson et al. (1993). Sputum, urine, pus, bronchial wash and gastric lavage samples were homogenized and decontaminated by adding an equal volume of 4 % NaOH at room temperature for 15 min, followed by centrifugation at 3,500 rpm for 15 min. The pellets were then washed once with phosphate buffer pH 6.8. Using a …	Manual	4h	240	181 to 240 minutes	Rapid	Sample to diagnosis	Sample preparation, DNA amplification, analysis	No	Not applicable	No	Ziehl–Neelsen (AFB) smear, Clinical Diagnosis,Culture	No	Not applicable	Not applicable	Not applicable	Not applicable	Not applicable	Not applicable	Not applicable	Yes	Contingency table	Yes	Contingency table
Rapid MRSA PCR on respiratory specimens from ventilated patients with suspected pneumonia: a tool to facilitate antimicrobial stewardship	Trevino, S. E., Pence, M. A., Marschall, J., Kollef, M. H., Babcock, H. M., Burnham, C. A. D.	European Journal of Clinical Microbiology & Infectious Diseases	2016	Scientific article (peer-reviewed, published in a journal)	Experimental	The objectives of this study were two-fold: (1) to evaluate the analytical performance char- acteristics of the MRSA/SA SSTI assay for the rapid detection of MRSA in LRT specimens and (2) to evalu- ate its potential role in antimicrobial stewardship efforts for managing suspected VAP, specifically concerning anti-MRSA agents.	2012-2014	United States	Human	Unspecified	Not applicable	Specimens submitted to the microbiology laboratory for rou- tine bacterial culture during the study period (November 2013 to March 2014) were screened by the Honest Broker for study eligibility in the prospective part of the study. The following six items were the inclusion criteria: (1) subject ≥18 years of age; (2) patient admitted to the ICU; (3) patient on a ventilator at the time of sample c…	N/A	Laboratory	Sick	100	Unspecified	30	Broncho-alveolar lavage : 17, 13 tracheal aspirates,Respiratory samples (general or not disaggregated) : 100	Yes	Fresh,Frozen	Staphylococcus aureus	1	Polymerase Chain Reaction	No		Unspecified	1 h	60	60 minutes and less	Rapid	N/A	Unspecified	No	Not applicable	No	Culture	Yes	AMR gene detection	Yes	SCCmec type II, MRSA SCCmec type IV, mupA	>1	Beta lactam antibiotics, Mupirocin	>1	Betalactams, Carboxylic acid	Yes	Contingency table	Yes	Contingency table
A rapid, high-throughput screening method for carriage of methicillin-resistant Staphylococcus aureus	Tunsjo, Hege S., Follin-Arbelet, Benoit, Clausen, Nina M., Ness, Yngve, Leegaard, Truls M., Bemanian, Vahid	journal of pathology microbiology and immunology	2013	Scientific article (peer-reviewed, published in a journal)	Experimental	We have compared the time aspects of four different platforms for DNA preparation with the purpose to establish a rapid high-throughput real-time PCR screening method.	Unspecified	Norway	Human	Unspecified	Not applicable	Not mentioned	Not applicable	Laboratory	Unspecified	Not applicable	Not applicable	Not applicable	Nasal swab, Throat swabs, perineum swabs, wound swabs, and catheter swabs	Yes	Unspecified	Staphylococcus aureus	1	Polymerase Chain Reaction	Yes	unspecified	Unspecified	8 h	480	421 to 480 minutes	Rapid	DNA preparation and assay run time	Sample preparation, DNA amplification, analysis	No	Not applicable	No	Culture	Yes	AMR gene detection	Yes	mecA	1	Beta lactam antibiotics	>1	Betalactams	Yes	Contingency table	Yes	Contingency table
Assessment of a Loop-Mediated Isothermal Amplification (LAMP) Assay for the Rapid Detection of Pathogenic Bacteria from Respiratory Samples in Patients with Hospital-Acquired Pneumonia	Vergara, Andrea, Boutal, Herve, Ceccato, Adrian, Lopez, Miriam, Cruells, Adria, Bueno-Freire, Leticia, Moreno-Morales, Javier, Puig de la Bellacasa, Jorge, Castro, Pedro, Torres, Antoni, Marco, Francesc, Casals-Pascual, Climent, Vila, Jordi	microorganisms	2020	Scientific article (peer-reviewed, published in a journal)	Experimental	The purpose of this study was to develop and evaluate a rapid protocol to identify the main microorganisms involved in HAP by LAMP directly from respiratory samples.	2016-2018	Spain	Human	Unspecified	Not applicable	Not mentioned	Not applicable	Laboratory	Unspecified	Not applicable	Not applicable	Not applicable	Broncho-alveolar lavage : 58, 83 endotracheal aspirate or bronchoaspirate	Yes	Frozen : 141	Staphylococcus aureus, Escherichia coli, Klebsiella pneumoniae, Pseudomonas aeruginosa, Stenotrophomonas maltophilia and Acinetobacter baumannii	6	Loop-mediated isothermal amplification	Yes	Two protocols depending on the type of sample were performed, and they are described in Figure 1. Briefly, samples were concentrated by centrifugation and boiled in DireCtQuant 100W buffer (FrontexBioMed, Ltd./DireCtQuant, Lleida, Spain) to obtain extracted DNA. This extract was later on used for the LAMP test.	Unspecified	1h	60	60 minutes and less	Rapid	Sample preparation and LAMP reaction	Sample preparation, DNA amplification, analysis	No	Not applicable	No	Culture	No	Not applicable	Not applicable	Not applicable	Not applicable	Not applicable	Not applicable	Not applicable	Yes	Contingency table	Yes	Contingency table
Same-Day Diagnostic and Surveillance Data for Tuberculosis via Whole-Genome Sequencing of Direct Respiratory Samples	Votintseva, Antonina A., Bradley, Phelim, Pankhurst, Louise, Del Ojo Elias, Carlos, Loose, Matthew, Nilgiriwala, Kayzad, Chatterjee, Anirvan, Smith, E. Grace, Sanderson, Nicolas, Walker, Timothy M., Morgan, Marcus R., Wyllie, David H., Walker, A. Sarah, Peto, Tim E. A., Crook, Derrick W., Iqbal, Zamin	Journal of Clinical Microbiology	2017	Scientific article (peer-reviewed, published in a journal)	Experimental	Develop an approach for whole genome sequencing using the hightly protable, random-access Oxford Nanopore Technologies (ONT) MinION enabling a single test to deliver the core information for both patent and public health	Unspecified	United Kingdom	Human	38	Not applicable	The ZN-positive direct respiratory samples with AFB scorings of	Not applicable	Clinic	Sick	38	Not applicable	Not applicable	Respiratory samples (general or not disaggregated) : 40	Yes	Spiked : 40	Staphylococcus aureus	1	Nanopore sequencing	Yes	Direct samples and corresponding MGIT culture aliquots (1 ml) were heat inactivated in a thermal block after sonication (20 min, 35 kHz) for 30 min and 2 h at 95C, respectively. MGITs were inactivated for 2 h owing to their heavy bacterial load. Before DNA extraction, samples were stored at _x0005_4°C.	Manual	12.5h	750	721 to 1440 minutes	Rapid	We were able to detect the M.tuberculosis complex, identify the strain as BCG, detect the correct pyrazinamide resistance mutation, and correctly place the sample on the phylogenetic tree after 1 h of sequencing. After 3 h, 170 of 175 mutations were genotyped confidently; after 4 h, we had definitive results for all of the drugs except treptomycin; and after 6 h, we had definitive results for str…	Analysis	No	Not applicable	Yes	Culture	Yes	AMR gene detection	Yes	rpoB_I491F, katG_S315T, pncA_T135P	>1	Beta lactam antibiotics, rifampin, isoniazid and pyrazinamide	>1	Betalactams	No	Not applicable	No	Not applicable
Quantitative reverse transcription-PCR assay for the rapid detection of methicillin-resistant Staphylococcus aureus	Wada, M., Lkhagvadorj, E., Bian, L., Wang, C., Chiba, Y., Nagata, S., Shimizu, T., Yamashiro, Y., Asahara, T., Nomoto, K.	Journal of Applied Microbiology	2009	Scientific article (peer-reviewed, published in a journal)	Experimental	The aim of the present study was, therefore, to design new sets of prim- ers to establish a quick and sensitive method for the detection and quantification of MRSA by qRT-PCR assay. After validating the sensitivity and specificity of the assay with new primers, the clinical samples were directly tested.	Unspecified	Japan	Human	Unspecified	Not applicable	Not mentioned	Not applicable	Laboratory	Sick	Unspecified	Healthy	Unspecified	Fecal sample, bronchial washout solution samples, blood samples	No	Fresh,Spiked	Staphylococcus aureus	1	Polymerase Chain Reaction	Yes	RNA was isolated using a modified acid guanidinium thiocyanate–phenol–chloroform extraction	Manual	6h	360	301 to 360 minutes	Rapid	N/A	Unspecified	No	Not applicable	No	Culture	Yes	AMR gene detection	Yes	rpoB, katG, embB	>1	rifampin, isoniazid. Ethambutol	>1	Betalactams	Yes	Contingency table	Yes	Contingency table
A versatile loop-mediated isothermal amplification microchip platform for Streptococcus pneumoniae and Mycoplasma pneumoniae testing at the point of care	Wang, Hua, Ma, Zhan, Qin, Juanxiu, Shen, Zhen, Liu, Qian, Chen, Xiaoyin, Wang, Hengliang, An, Zhenghua, Liu, Wu, Li, Min	Biosensors and Bioelectronics	2018	Scientific article (peer-reviewed, published in a journal)	Experimental	Herein, we describe a versatile microfluidic chip platform in- tegrating LAMP for rapid detection of respiratory pathogens Streptococcus pneumoniae and Mycoplasma pneumoniae	2017-2018	China	Human	Unspecified	Not applicable	Children admitted to the Children's Hospital, Shanghai Jiaotong University from 1 September 2017 to 31 March 2018	Not applicable	Laboratory	Sick	Unspecified	Not applicable	Not applicable	Broncho-alveolar lavage : 18, 45 oropharyngeal swabs	Yes	Fresh : 63	Streptococcus pneumoniae and Mycoplasma pneumoniae	2	Loop-mediated isothermal amplification	No		Unspecified	15 min	15	60 minutes and less	Point-of-care	Complete extraction of the DNA using the microfluidic chip	Sample preparation	No	Not applicable	No	PCR	No	Not applicable	Not applicable	Not applicable	Not applicable	Not applicable	Not applicable	Not applicable	Yes	Contingency table	Yes	Contingency table
Development and evaluation of loop-mediated isothermal amplification for rapid detection of Haemophilus parasuis	Wang, Yang, Fang, Ying, Liu, Yingyu, Chen, Pin, Li, Wentao, Liu, Shuqing, Zou, Haoyong, He, Qigai	Federation of European Microbiological Societies	2010	Scientific article (peer-reviewed, published in a journal)	Experimental	In this study, we developed a novel LAMP method based on the sequence in 16S rRNA gene for rapid detection of H. parasuis.	Unspecified	China	Animal	186	Swine	From three pig farms in China, 122 lung tissue samples (n = 122) were collected from 122 pigs with obvious respira- tory problems. From one pig farm in China, 55 lung tissue samples (n = 55) were collected from 55 healthy pigs. Nine 4-week-old healthy pigs were separated into two groups. Three control pigs were inoculated intratracheally with 3 mL of sterile PBS. Six pigs from the challenge group…	Not applicable	Laboratory	Sick	131	Healthy	55	Post mortem : 55 lung samples,Respiratory samples (general or not disaggregated) : 9 tissues, swabs and fluid	Yes	Unspecified	Haemophilus parasuis	1	Loop-mediated isothermal amplification	Yes	Swabs with 1 mL of the fluid and 0.5 g of the tissue samples were, respectively, placed in sterile tubes containing 5 mL trypticase soy broth, 5 mL NAD and 500 mL sterilized fetal bovine serum and then incubated for 8 h at 37 1C with agitation. A 500-mL aliquot of the suspension was removed and added to a new 1.5-mL tube. Tubes containing bacteria, tissue, swab and fluid suspensions were centrifu…	Manual	45 min	45	60 minutes and less	Rapid	Amplification and detection	DNA amplification and analysis	No	Not applicable	No	PCR	No	Not applicable	Not applicable	Not applicable	Not applicable	Not applicable	Not applicable	Not applicable	Yes	Contingency table	Yes	Contingency table
Multicenter evaluation of the Cepheid Xpert methicillin-resistant Staphylococcus aureus (MRSA) test as a rapid screening method for detection of MRSA in nares	Wolk, D. M., Picton, E., Johnson, D., Davis, T., Pancholi, P., Ginocchio, C. C., Finegold, S., Welch, D. F., de Boer, M., Fuller, D., Solomon, M. C., Rogers, B., Mehta, M. S., Peterson, L. R.	Journal of Clinical Microbiology	2009	Scientific article (peer-reviewed, published in a journal)	Experimental	The first U.S. multicenter clinical trial to assess the performance of the Cepheid Xpert MRSA assay (Xpert MRSA)	Unspecified	United States	Human	1077	Not applicable	A total of 1,077 unique specimens were collected from eligible subjects enrolled at the seven clinical study sites. The numbers and percentages of positive and negative cases, as determined by the reference culture method (broth-enriched CM culture), were calculated and are presented in Table 2 by the substrata of the study population. Among this population, 22.6% were residents at nursing homes …	Not applicable	Laboratory	Sick	209	Healthy	868	Nasal swab : 2154	Yes	Fresh : 2154	Staphylococcus aureus	1	Polymerase Chain Reaction	No		Unspecified	72 min	72	61 to 120 minutes	Point-of-care and Rapid	PCR cycling (reaction) time	DNA amplification and analysis	No	Not applicable	No	Culture	Yes	AMR gene detection	Yes	SCCmec-orfX	1	Beta lactam antibiotics	>1	Betalactams	Yes	Contingency table	Yes	Contingency table
Use of a rapid recombinase-aided amplification assay for Mycoplasma pneumoniae detection	Xue, Guanhua, Li, Shaoli, Zhao, Hanqing, Yan, Chao, Feng, Yanling, Cui, Jinghua, Jiang, Tingting, Yuan, Jing	BMC Infectious Diseases	2020	Scientific article (peer-reviewed, published in a journal)	Experimental	In this study, we aimed to develop an RAA assay for the detection of M. pneumoniae. The analytical specifi- city and sensitivity of the assay were evaluated. Clinical samples were tested, and the results were compared with those obtained using commercial real-time PCR assays as the reference method	2018-2019	China	Human	306	Not applicable	A total of 311 respiratory clinical samples (213 were BAL, 90 were sputum and 8 were swab) were collected from patients with respiratory infections at the Capital Institute of Pediatrics from October 2018 to March 2019. Among these, 141 (46.08%) were female and 165 (53.92%) were male. Their age ranged from 15 days to 16 years old. The diagnoses were 258 cases of pneumonia, 39 of bronchopneumonia,…	Not applicable	Clinic,Laboratory	Sick	306	Not applicable	Not applicable	Broncho-alveolar lavage : 213,Sputum : 90,Respiratory samples (general or not disaggregated) : 8 swab	Yes	Unspecified	Mycoplasma pneumoniae	1	Recombinase polymerase amplification	Yes	Total DNA was extracted from 200μL of each clinical sample with the QIAamp DNA Mini Kit (Qiagen, Hil- den, Germany) according to the manufacturer’s instructions.	Unspecified	15-30min	30	60 minutes and less	Rapid	Amplification	DNA amplification	No	Not applicable	No	PCR	No	Not applicable	Not applicable	Not applicable	Not applicable	Not applicable	Not applicable	Not applicable	Yes	Contingency table	Yes	Contingency table
Evaluation of the BioFire FilmArray Pneumonia Panel for rapid detection of respiratory bacterial pathogens and antibiotic resistance genes in sputum and endotracheal aspirate specimens	In Young Yoo, Kyungmin Huh, Hyang Jin Shim, Sun Ae Yun, Yoo Na Chung, On Kyun Kang, Hee Jae Huh, Nam Yong Lee	International Journal of Infectious Diseases	2020	Scientific article (peer-reviewed, published in a journal)	Experimental	In this study, an ‘investigational-use-only’ version of FA- Pneumo was evaluated for the detection of typical respiratory bacterial pathogens and antibiotic resistance markers in sputum and ETA specimens, and the findings were compared with those of routine culture methods.	2019	Seoul, Republic of Korea	Human	97	Not applicable	Specimens collected from patients at the Samsung Medical Centre is Seoul, Republic of Korea	Each pouch includes two process controls, including an RNA process control and a quantified standard material (QSM) control. Results were provided by the software only if the process controls were successful. When either of the two control fails, the result is interpreted as ‘invalid.	Clinic	Sick	97	Not applicable	Not applicable	Endotracheal aspirate (69),Sputum : 31	Yes	Frozen : 100	Acinetobacter calcoaceticus–baumannii complex, Enterobacter cloacae complex, Escherichia coli, Haemophilus influenzae, Klebsiella aerogenes, Klebsiella oxytoca, Klebsiella pneumoniae group, Moraxella catarrhalis, Proteus spp, Pseudomonas aeruginosa, Serratia marcescens, Staphylococcus aureus, Streptococcus agalactiae, Streptococcus pneumoniae, Streptococcus pyogenes, Chlamydia pneumoniae, Legione…	18	Polymerase Chain Reaction	Yes	For the analysis, approximately 200μl of specimen was captured with the sample swab and mixed in dilution buffer. Next, the solution was injected into the FA-Pneumo pouch.	automatic (FA-Pneumo pouch)	1 hour	60	60 minutes and less	Rapid	Extraction, amplification, and detection were performed automat- ically within the pouch with results available in approximately 1 h.	Sample preparation, DNA amplification, analysis	No	Not applicable	No	PCR,Culture	Yes	AMR gene detection	Yes	mecA/C with SCCmec, MRE, KPC, NDM, VIM	>1	βeta-lactam antibiotics, Carbapenem	>1	Betalactams, Carbapenems	Yes	Contingency table	Yes	Cotingency table
Rapid detection of Mycoplasma pneumoniae by loop-mediated isothermal amplification assay	Xin Yuan, Changqing Bai, Qian Cui, Han Zhang, Jing Yuan, Kaiwen Niu, Yuzhong Feng, Xin Jin, Puyuan Li, Huiying Liu	Medicine Open	2018	Scientific article (peer-reviewed, published in a journal)	Experimental	Here we describe the development of an easy and rapid LAMP assay for detection of Mp. The method is fast and efficient, with high specificity and sensitivity. The results are easy to read, and the equipment is simple; the assay can be conducted using a small instrument at the bedside or in the field.	2016-2017	China	Human	125	Not applicable	Patients, age range 18-65, with acute respiratory tract infections highly suspected of Mp infection. The diagnosis of acute respiratory tract infections, including bronchitis (n=75), bronchiolitis (n=17), and pneumonia (n=33), was made by clinical parameters (cough, productive sputum, dyspnea , chest pain, fever, or abnormal breath sounds), laboratory results (normal white blood cell count or mil…	Not applicable	Hospital	Sick	125	Not applicable	Not applicable	Throat swabs (n=120), alveolar lavage fluids (n=5)	Yes	Frozen : 125	Mycoplasma pneumoniae	1	Loop-mediated isothermal amplification	Yes	Total bacterial genomic DNA was extracted by the Chelex method: a 1 mL throat swab culture was centrifuged at 12,500 rpm for 5minutes at 4°C, the supernatant was discarded, and 100 mL double distilled water was added. Then, the same volume of Chelex DNA extraction solution (25mmol/L NaOH, 10 mmol/L Tris-HCl, 1% Triton X-100, 1% NP-40, 0.1mmol/L EDTA, 2% Chelex-100) was added and the mixture was b…	Manual	30- 60 min	60	60 minutes and less	Rapid	LAMP reactions (25 mL total volume) were prepared, containing 20 mmol/L Tris-HCl (pH 8.8), 10 mmol/L KCl, 10 mmol/L (NH4)2SO4, 0.1% Tween-20, 0.8 mol/L betaine, 8 mmol/L MgSO4, 1.4mmol/L dNTPs, 8 U of Bst DNA polymerase, 40 pmol of primers FIP and BIP, 20 pmol of primers LF and LB, and 5 pmol of primers F3 and B3. Finally, 2uL DNA template was added to the reaction. Reactions were incubated in a …	Sample preparation, DNA amplification, analysis	Yes	P1 gene sequencing was performed on the 43 LAMP-positive samples, and the results were analyzed with BLAST, which confirmed that all 43 samples were Mp.	No	PCR	No	Not applicable	Not applicable	Not applicable	Not applicable	Not applicable	Not applicable	Not applicable	No	Not applicable	No	Not applicable
Rapid and sensitive detection of Bordetella bronchiseptica by loop-mediated isothermal amplification (LAMP)	Hui Zhang, Ling Zhu, Yuancheng Zhou, Hongwei Ji, Hongbo Dai, Wanzhu Guo, Zhiwen Xu	Pesquisa Veterinária Brasileira	2013	Scientific article (peer-reviewed, published in a journal)	Experimental	Based on our work and that of others, we propose a LAMP assay for the detection of B. bronchiseptica targeting the flagellum gene.	Unspecified	Sichuan Province, China	Animal	Unspecified	Swine	Samples from pigs suspected to be infected with atrophic rhinitis in Sichuan province	Samples from healthy pigs	Not specified	Sick	50	Healthy	50)	Nasopharyngeal swab : 100	Yes	Unspecified : 100	Bordetella bronchiseptica	1	Loop-mediated isothermal amplification	Yes	All the Bacterial genomic DNAs were extracted by using a QIAamp DNA kit (QIAGEN Inc; Valencia, Ca, USA)	Unspecified	1 hour	60	60 minutes and less	Rapid	The mixture was incubated at (63-67 degrees) for 60 min and then heated at 80 degrees for 5 min in a water bath to terminate the reaction. In. previous report Kamachi et al., 2006, the LAMP with heat-denatured template DNA was 100 times more sensitive than that with no-dentured template, therefore, before the reaction, the reaction mixture (without the BST DNA polymerase) was heated at 96 degrees…	Sample preparation, DNA amplification, analysis	Yes	To confirm the amplified sequence, we digested the LAMP product and submitted to TakaRa (Dalian, China) for sequencing. In order to rule out the possibility of false positivity, all the positive products of LAMP were purified by gel purification kit (Omega) accor- ding to the manufacture’s protocol, then submitted to the TakaRa (Dalian, China) for sequencing and the results were as expected.	No	PCR,Culture	No	Not applicable	Not applicable	Not applicable	Not applicable	Not applicable	Not applicable	Not applicable	No	Not applicable	No	Not applicable
A rapid and sensitive recombinase aided amplification assay incorporating competitive internal control to detect Bordetella pertussis using the DNA obtained by boiling	Rui-qing Zhang, Gui-xia Li, Xin-na Li, Xin-xin Shen, Yuan Gao, Le Wang, Tao Fan, Qing-xia Duan, Ya-kun Wang, Ji Wang, Zhi-shan Feng, Xue-jun Ma	5016	2019	Scientific article (peer-reviewed, published in a journal)	Experimental	In the present study, we developed an RAA method incorpo- rating competitive internal amplification control (IAC) to detect B. pertussis using the DNA both by a commercial extraction kit and by boiling and compared its sensitivity and specificity with a standard RT-PCR assay (Higgins et al., 2018). As far as we know, it is the first report that applies the RAA method with competitive IAC to detec…	2018-2019	China	Human	115	Not applicable	Patients with clinical suspected pertussis and admitted to the children's hospital of Hebei, China.	A negative control (nuclease-free water) was included in each run	Hospital	Sick	115	Not applicable	Not applicable	Nasopharyngeal swab : NA, Aspirates (NA)	Yes	Frozen : 115	Bordetella pertussis	1	Recombinase polymerase amplification	Yes	Total DNA was extracted from 200 mL of clinical samples and all bacterial strains using the QIAamp DNA Mini Kit (Qiagen, Hilden, Germany). All of the DNA extractions were performed according to the manufacturer's protocol. The DNA was eluted in 100mL of elution buffer and stored at _x0003_80 _x0014_ C until needed. In parallel, the clinical samples were heated at 100 _x0014_ C for 15 min, followe…	Unspecified	45 mins	45	60 minutes and less	Rapid	The Internally controlled RAA assay was performed in a 50 mL volume using RAA exo kit (Qitian, Jiangsu, China). The reaction components included DNA templates (extracted or plasmid when appropriate), 25 mL of rehydration buffer, 2.1 mL of each primer (10 uM), 0.6 mL of bacterial probe (10 uM), 0.6 mL of IAC probe (10 uM), 1 mL IAC plasmid (1000, 100 and 50 copies/mL) and RNAse- free water. Then, …	Sample preparation, DNA amplification, analysis	No	Not applicable	No	PCR	No	Not applicable	Not applicable	Not applicable	Not applicable	Not applicable	Not applicable	Not applicable	Yes	Unspecified	Yes	Unspecified
Application of loop-mediated isothermal amplification (LAMP) assay for the rapid diagnosis of pathogenic bacteria in clinical sputum specimens of acute exacerbation of COPD (AECOPD)	Wei Zhang, Chuanhui Chen, Jian Cui, Wei Bai, Jing Zhou	Int J Clin Exp Med	2015	Scientific article (peer-reviewed, published in a journal)	Experimental	The present study explores the applica- tion of LAMP assay for rapid diagnosis of eight kinds of pathogenic bacteria in clin- ical sputum specimens as compared with conventional culturing methods. Data on the sensitivity and specificity of the method compared with standard bacterial culturing method are reported, and applicability of the technology for clinical diagnosis of pathogenic bacteria in…	2012-2013	China	Human	166	Not applicable	A total of 120 AECOPD patients were diagnosed according to the criteria of the American Thoracic Society. Acute exacerbation was defined by the presence of an increase in at least two of the three following symptoms: dys- pnea, cough and sputum purulence. Admission to the hospital was deemed necessary based on the clinical situation of the patient or the presence of complicating factors as respir…	Healthy controls were defined as healthy individuals residing in Jiangxi Province, who were COPD negative, had no clinical symptoms related to respiratory infections.	Hospital	Sick	120	Healthy	46	Sputum : 166	Yes	Unspecified : 166	Streptococcus pnuemoniae, Staphylococcus aureus, Escherichia coli, Klebsiella pnuemoniae, Pseudomonas aeruginosa, Acinetobacter baumannii, Stenotrophomonas maltophilia, and Haemophilus influenzae	8	Loop-mediated isothermal amplification	Yes	Each sputum sample or serum sample was liq- uefied in equal volume of 10% NaOH, and then the DNA in sputum samples was isolated using the universal kit for bacterial DNA extraction (Capitalbio Corporation, P. R. China). The con- centration of DNA was quantified by Thermo Bio-Mate3 and diluted into 1 ng/μL.	Unspecified	47 mins	47	60 minutes and less	Rapid	The LAMP reaction was performed with a Loopamp DNA amplification kit (Eiken Chemical Co., Ltd., Tochigi, Japan). A reaction mixture (25.0 μL) containing 12.5 μL Isothermal Master Mix, 1.6 μM of each inner primer (FIP and BIP), 0.2 μM of each outer primer (F3 and B3), 0.8 μM of each loop primer (LPF and BPF), 8 U of Bst DNA polymerase, 0.8 mM of dNTPs, 0.8 M betaine, 8 mM MgSO4, 0.3 mM EvaGreen an…	Sample preparation, DNA amplification, analysis	No	Not applicable	No	Culture	No	Not applicable	Not applicable	Not applicable	Not applicable	Not applicable	Not applicable	Not applicable	No	Not applicable	No	Not applicable
Use of a recombinase polymerase amplification commercial kit for rapid visual detection of Pasteurella multocida	Guimin Zhao, Hongbin He, Hongmei Wang	BMC Veterinary Research	2019	Scientific article (peer-reviewed, published in a journal)	Experimental	In this paper, we established an RPA-LFD assay targeting a previously identified conserved gene of P. multocida: the Kmt1 gene [9]. Additionally, we estimated the specificity, sensitivity and clinical application of the RPA-LFD assay in comparison with qPCR and cul- ture methods to assess its practicality and performance as a potential on-site field test.	2017-2018	China	Animal	Unspecified	Dairy cattle	Clinical samples were collected from cattle with BRD on 17 different dairy farms located in 17 distinct geographic regions of Shandong province in China	Not applicable	Laboratory	Sick	Unspecified	Not applicable	Not applicable	Nasal swab : 62,Post mortem : 33	Yes	Fresh : 33,Unspecified : 62	Pasteurella multocida	1	Recombinase polymerase amplification	Yes	Samples were plated onto blood agar (5% fresh sheep blood) with a dispos- able sterile loop and incubated at 37°C in air for a minimum of 48 h. All presumptive colonies of cultured P. multocida were further confirmed by PCR assay with primers specifically designed for the amplification of the Kmt1 gene [9, 21]. DNA was extracted from the colonies and clinical samples by using the TIANamp bacteria…	Unspecified	30 mins	30	60 minutes and less	Rapid	RPA-nfo reaction was carried out in a 50μl volume using a ready-made TwistAmp nfo kit (TwistDX, UK) [5, 22]. For each sample, the rehydration solution was prepared as follows: 29.5μl of 1×rehydration buffer, 0.7 μl of FITC-labelled LF-probe, 2.0 μl of forward pri- mer (10 μM), 2.0 μl of biotin-labelled reverse primer (10 μM), 10.9 μl of nuclease-free water, and 2.0 μl of P. multocida standard pla…	Sample preparation, DNA amplification, analysis	Yes	To confirm whether or not the system amplified the correct target, the amplicons of the samples that tested positive in the RPA-LFD assay but negative in the culture or qPCR method were purified and further sequenced. The amplification region of a 189-nucleotide were 100% consistent with that of P. multocida Kmt1 gene, which proved the accuracy of the RPA-LFD assay.	No	PCR,Culture	No	Not applicable	Not applicable	Not applicable	Not applicable	Not applicable	Not applicable	Not applicable	Yes	Contingency table	Yes	Contingency table
Development of a recombinase polymerase amplification combined with a lateral flow dipstick assay for rapid detection of the Mycoplasma bovis	Guimin Zhao, Peili Hou, Yanjun Huan, Chengqiang He, Hongmei Wang, Hongbin He	BMC Veterinary Research	2018	Scientific article (peer-reviewed, published in a journal)	Experimental	However, the detection of M. bovis using RPA-LFD assay has not yet been reported. In this study, we developed a rapid, sensitive, and on-site RPA combined with a LFD assay for the specific detection of M. bovis in the field.	2015-2017	Shandong Province, China	Animal	400	Dairy cattle	Clinical samples from 42 different dairy farms located in seventeen distinct geographic regions of Shandong province China. A respiratory disease score was assigned and more than 6 points of cattle have at least two clinical symptoms of respiratory disease, so they are considered sick. The fresh lung samples were sampled from postmortem cattle with BRD.	Not applicable	Laboratory	Sick	400	Not applicable	Not applicable	Nasal swab : 288,Post mortem : 80, Joint fluid - 32, Bulk tank milk - 42	Yes	Fresh : 80,Unspecified : 362	Mycoplasma bovis	1	Recombinase polymerase amplification	Yes	Approximately 2–4 colonies of the reference type strain M. bovis PG45 were transferred into 200μl of sterile PBS using sterile disposable loop. The genomic DNA was extracted and eluted in 100μl of sterile water by using bacterial genome DNA extraction kit (Tiangen Biotech Co., Ltd., Beijing, China) according to the manu- facturer’s instructions. Then, DNA was maintained at − 20 °C until screening…	Manual	30 min	30	60 minutes and less	Rapid	Each 50 μl reaction volume was performed according to manufacturer’s instructions (TwistAmp nfo kit), and the volume of primer and LF-probe (10μM) was adjusted accordingly. The following ingredients remained the same: 29.5 μl rehydration buffer, 2 μl DNA template, and 2.5 μl of 280 nM magnesium acetate. The test tubes were incubated at 39 °C for 25 min in a thermostatic water tank (Shanghai JingH…	Sample preparation, DNA amplification, analysis	No	Not applicable	No	PCR	No	Not applicable	Not applicable	Not applicable	Not applicable	Not applicable	Not applicable	Not applicable	Yes	Unspecified	Yes	Unspecified
Rapid and sensitive identification of pleural and peritoneal infections by droplet digital PCR	Fangmei Zhou, Shoudong Sun, Xiling Sun, Ye Chen, Xuejing Yang	Folia Microbiologica	2020	Scientific article (peer-reviewed, published in a journal)	Experimental	The aim of this study was to evaluate a digital PCR method on pathogen detection in pleural and peritoneal fluid samples, and deter- mine the sensitivity and concordance with species identifica- tion against standard culture techniques.	2019-2020	China	Human	Unspecified	Not applicable	Patients who were clinically suspected to have pleural or peritoneal infections	Not applicable	Laboratory	Sick	Unspecified	Not applicable	Not applicable	Pleurial fluid : 40, Peritoneal - 19	Yes	Unspecified	Acinetobacter baumannii, Escherichia coli, Klebsiella pneumonia, Pseudomonas aeruginosa, Enterococcus faecalis, Enterococcus faecium, Staphylococcus aureus, Streptococcus pneumoniae, Staphylococcus capitis, Staphylococcus epidermidis, Staphylococcus haemolyticus, Staphylococcus hominis, Enterobacter cloacae, Proteus mirabilis, Serratia marcescens, Stenotrophomonas maltophilia	16	Polymerase Chain Reaction	Yes	Pleural and peritoneal fluid samples were centrifuged at 1500g for 15 min at 4 °C. Two milliliters of supernatant plus 10 μl of internal control was transferred to an Auto-Pure20B nucleic acid purification system (Hangzhou Allsheng Instruments Co., Ltd., Hangzhou, China) for cell-free DNA (cfDNA) iso- lation using a Magnetic Serum/Plasma DNA Kit (Tiangen Biotech, Beijing, China) according to the …	semiautomatic	3 hours	180	121 to 180 minutes	Rapid	Droplet digital PCR (ddPCR) analysis was performed using a 5- fluorescent-channel droplet digital PCR system (Pilot Gene Technology (Hangzhou) Co., Ltd., Hangzhou, China). Four PilotBac assay panels and 1 PilotFungi assay panel were used in this study. Each panel can detect 4 different target pathogens be- sides one internal control (Table 1). Briefly, 5 μl of cfDNA tem- plate was added to 10 μl …	Sample preparation, DNA amplification, analysis	No	Not applicable	No	Culture	No	Not applicable	Not applicable	Not applicable	Not applicable	Not applicable	Not applicable	Not applicable	Yes	Contingency table	Yes	Contingency table
Use of visual loop-mediated isotheral amplification of rimM sequence for rapid detection of Mycobacterium tuberculosis and Mycobacterium bovis	Ru-Yi Zhu, Kou-Xing Zhang, Ming-Qiu Zhao, Ya-Hong Liu, Yun-Yi Xu, Chun-Mei Ju, Bing Li, Jin-Ding Chen	Journal of Microbiological Methods	2009	Scientific article (peer-reviewed, published in a journal)	Experimental	In the present study, we developed a visual rimM-LAMP for specific detection of M. tuberculosis and M. bovis, and succeeded their detection in clinical sputum, pleural fluid and blood samples. The sensitivity, specificity and applicability of the visual rimM LAMP were evaluated. Our results indicate that the visual rimM LAMP is sensitive and specific and has the potential to be developed into an …	Unspecified	South China	Human	8	Not applicable	Patients with or without a diagnosis of TB	Not applicable	Laboratory	Sick	8	Not applicable	Not applicable	Pleurial fluid : 2, Blood - 6,Sputum : 5	Yes	Unspecified : 13	Mycobacterium tuberculosis, Mycobacterium bovis	2	Loop-mediated isothermal amplification	Yes	The raw sputum samples were digested and decontaminated with 2-volume 4% NaOH treatment, then neutralized with phosphate buffer (pH6.8) and subsequently concentrated by centrifugation (6000 g for 1 min). The supernatant was discarded, and the pellet obtained was used to extract DNA. DNA was extracted from sputum, pleural fluid and blood samples with QIAGEN QIAamp DNA mini kit (QIAGEN, Valencia, C…	Unspecified	1 hour	60	60 minutes and less	Rapid	The visual LAMP products were detected at all the tested temperature (63–67 °C). However, the best results were obtained when the reaction temperature was maintained at 65 °C. The visual LAMP products could be detected within 45min. However, for complete amplification, the reaction time of 1 h was selected as an optimal reaction time.	DNA amplification, analysis	No	Not applicable	No	PCR	No	Not applicable	Not applicable	Not applicable	Not applicable	Not applicable	Not applicable	Not applicable	No	Not applicable	No	Not applicable
Validation of a Loop-Mediated Isothermal Amplification Assay for Rapid Diagnosis of Invasive Pneumococcal Disease	Héctor David de Paz, Pedro Brotons, Cristina Esteva, Carmen Muñoz-Almagro	Frontiers in Cellular and Infection Microbiology	2020	Scientific article (peer-reviewed, published in a journal)	Experimental	In the present study we developed a real-time fluorescent LAMP assay for S. pneumoniae detection in invasive biological samples (pleural fluid, plasma, cerebrospinal fluid, and synovial liquid) and compared its analytical and diagnostic performance against a gold standard real-time PCR assay.	2015	Spain	Human	Unspecified	Not applicable	All normally sterile samples collected from children <18 years suspected of IPD and attended in the study site between April 2015 and September 2015	Not applicable	Hospital	Sick	Unspecified	Not applicable	Not applicable	Pleurial fluid : 13, 124 plasma fluid, 13 cerebrospinal fluid, 11 synovial liquids	Yes	Fresh : 161	Streptococcus pneumoniae	1	Loop-mediated isothermal amplification	Yes	Biological samples of patients and reference control strains were extracted and concentrated by NucliSENS⃝R EasyMag⃝R (bioMérieux Inc., NC, US) from an initial volume of 200 μl to an elution volume of 50 μl.	automatic (NucliSENS Easy Mag)	30 min	30	60 minutes and less	Rapid	The time-to-detection value was defined as the time in minutes at the reporting dye fluorescence that first exceeds the calculated background level. Pneumococcal DNA was amplified by LAMP within 30 min (median time: 15 min)	DNA amplification, analysis	No	Not applicable	No	PCR,Culture	No	Not applicable	Not applicable	Not applicable	Not applicable	Not applicable	Not applicable	Not applicable	Yes	Contingency table	Yes	Contingency table
A Sensitive and Accurate Recombinase Polymerase Amplification Assay for Detection of the Primary Bacterial Pathogens Causing Bovine Respiratory Disease	Cheyenne C. Conrad, Rana K. Daher , Kim Stanford, Kingsley K. Amoako, Maurice Boissinot, Michel G. Bergeron, Trevor Alexander, Shaun Cook, Brenda Ralston, Rahat Zaheer, Yan D. Niu, Tim McAllister	Frontiers in Veterinary Science	2020	Scientific article (peer-reviewed, published in a journal)	Experimental	The aim of this study was to utilize RPA for detection of the four main bacterial pathogens associated with BRD, as well as AMR genes and ICE, and to develop multiple real- time RPA assays containing a competitive internal amplification control (IAC) to identify false negatives (21–23). Real-time RPA assays were tested on bovine deep nasopharyngeal swabs (DNPS) collected from cattle at feedlot ar…	Unspecified	Canada	Animal	Unspecified	Feedlot cattle	Cattle at feedlot arrival	Not applicable	Unspecified	Unspecified	Not applicable	Not applicable	Not applicable	100 Deep nasopharyngeal swabs	Yes	Unspecified : 100	Mannheimia haemolytica, Pasteurella multocida, Histophilus somni, Mycoplasma bovis	4	Recombinase polymerase amplification	Yes	Briefly, DNPS were placed into 1 ml brain heart infusion broth containing 20% glycerol (Dalynn Biologicals, Calgary, AB) and vortexed for 1 min. Methods for TC-PCR detection of M. haemolytica, P. multocida, and H. somni were identical to those described by Stanford et al. (15) with the following modifications: 100 μl of DNPS suspension was plated for M. haemolytica and P. multocida, 50 μl each of…	Unspecified	30 min	30	60 minutes and less	Not point-of-care or rapid	RPA reactions were performed in a total volume of 50 μl using the TwistAmpTM Basic Kit (TwistDX, Cambridge, UK). The reaction mixture included 420nM each primer, 14mM magnesium acetate, 29.5 μl rehydration buffer, 11.2 μl nuclease- free water, and 2 μl of bacterial DNA. A master mix was prepared containing all reagents except the DNA template and magnesium acetate, and then dispensed into 0.2ml r…	DNA amplification, analysis	No	Not applicable	No	PCR,Culture	Yes	AMR gene detection	Yes	tetH, tetR, msrE, mphE, sul2, floR, erm42	>1	Tetracycline	>1	Tetracycline	No	Not applicable	No	Not applicable
Accurate Detection of Methicillin- Resistant Staphylococcus aureus in Mixtures by Use of Single-Bacterium Duplex Droplet Digital PCR	Jun Lua, Junhua Li, Hang Yang, Junping Yu, Hongping Wei	Journal of Clinical Microbiology	2017	Scientific article (peer-reviewed, published in a journal)	Experimental	Based on a similar principle, if bacteria could be dispersed into nanoliter droplets so that a single bacterium exists in an individual droplet, accurate detection of MRSA in mixtures may be realized using duplex ddPCR to detect if there is cooccurrence of an S. aureus-specific gene and mecA in the droplets. In this study, this novel method was developed and evaluated using samples from nasal swa…	Unspecified	China	Human	105	Not applicable	Clinical nasal swab specimens were collected from different healthy individuals	Not applicable	Laboratory	Healthy	105	Not applicable	Not applicable	Nasal swab : 105	Yes	Fresh : 105,Spiked : 18	Methicillin- Resistant Staphylococcus aureus	1	Polymerase Chain Reaction	Yes	The swab was taken out and inserted into 1 ml PBS buffer	Manual	4 hours	240	181 to 240 minutes	Rapid	The method was able to achieve an absolute limit of detection (LOD) of 2,900 CFU/ml for MRSA in nasal swabs spiked with excess amounts of Escherichia coli, MSSA, and other mecA-positive bacteria within 4 h. All of the solutions, including the bacteria solution/samples, the ClyH stock solution, and the duplex ddPCR mixture, were precooled on ice for 10 min. Then mixtures were made on ice by pipett…	Sample preparation, DNA amplification, analysis	No	Not applicable	No	PCR	Yes	AMR gene detection	Yes	mecA	1	Betalactam antibiotics	>1	Betalactams	Yes	Unspecified	Yes	Unspecified
Multicentre evaluation of two multiplex PCR platforms for the rapid microbiological investigation of nosocomial pneumonia in UK ICUs: the INHALE WP1 study	Virve I Enne, Alp Aydin, Rossella Baldan, Dewi R Owen, Hollian Richardson, Federico Ricciardi, Charlotte Russell, Brenda O Nomamiukor-Ikeji, Ann-Marie Swart, Juliet High, Antony Colles, Julie Barber, Vanya Gant, David M Livermore, Justin O’Grady, INHALE WP1 Study Group	BMJ Journals	2022	Scientific article (peer-reviewed, published in a journal)	Experimental	We evaluated and compared their performance, in respect of pathogen and resistance detection using lower respiratory tract samples from patients clinically diagnosed with HAP or VAP at 15 UK ICUs. As well as providing a manufacturer-independent direct comparison, we sought to choose one test to take forward into a randomised controlled trial (RCT), evaluating outcomes compared with patient manage…	2016-2018	England, United Kingdom	Human	Unspecified	Not applicable	surplus routine lower respiratory tract samples were collected from eligible patients with suspected HAP/VAP at the 15 participating ICUs. Specimens were included if they had sufficient volume (>400µL) and were from patients hospitalised >48hours about to receive a new antibiotic or change in antibiotic for suspected lower respiratory tract infection. Specimens were eligible only when collected w…	Not applicable	Clinic,Laboratory	Sick	652	Not applicable	Not applicable	Broncho-alveolar lavage : 67 (44 Broncho-alveolar lavage + 23 non-directed Broncho-alveolar lavages), Endotracheal aspirates = 299; "Other/Unknown" = 14,Sputum : 272	Yes	Fresh : Unspecified,Frozen : Unspecified	Acinetobacter calcoaceticus baumannii complex, Enterobacter cloacae complex, Escherichia coli, Haemophilus influenzae, Klebsiella aerogenes, Klebsiella oxytoca, Klebsiella pneumoniae, Moraxella catarrhalis, Proteus spp., Pseudomonas aeruginosa, Serratia marcescens, Streptococcus agalactiae, Streptococcus pneumoniae, Streptococcus pyogenes	14	Polymerase Chain Reaction	Yes	"Hands-on preparation time": 2min, using a proprietary flock swab to transfer the sample to a sample tube, which is loaded into the test pouch with the aid of a loading station.	Manual	1 hour 15 min	75	61 to 120 minutes	Rapid	Turnaround time is defined as "time to result".	Sample preparation, DNA amplification, analysis	Yes	All specimens with a sufficient surplus (300 µl) after PCR testing underwent 16S rRNA analysis. The Illumina BaseSpace 16S rRNA pipeline was used to analyse the results. Only samples with at least 10,000 total reads were deemed eligible for analysis. For a genus to be considered significant, it had to comprise at least 1% of all reads.	No	PCR	Yes	Susceptibility testing,AMR gene detection	Yes	blaCTX-M, mecA/C, mecA/C-MREJ	>1	Betalactams antibiotics, carbapenems	>1	Betalactams, Carbapenems	Yes	contingency table	Yes	contingency table
Rapid syndromic PCR testing in patients with respiratory tract infections reduces time to results and improves microbial yield	Serigstad, S.,Markussen, D.,Grewal, H. M. S.,Ebbesen, M.,Kommedal, O.,Heggelund, L.,van Werkhoven, C. H.,Faurholt-Jepsen, D.,Clark, T. W.,Ritz, C.,Ulvestad, E.,Bjorneklett, R.,Knoop, S. T.,Capnor Study Group	Nature - Scientific Reports	2022	Scientific article (peer-reviewed, published in a journal)	Observational (cohort, case-control, cross sectional)	Our primary objective was to explore the feasibility of introducing the BioFire FilmArray Pneumonia panel plus (FAP plus) (bioMérieux S.A., Marcy-l’Etoile, France) in the diagnostic workup of patients admitted with suspected CAP, with a view to inform the design of a subsequent randomised controlled trial. We hypothesized that syndromic PCR-based testing of lower respiratory tract samples is achi…	2019-2020	Norway	Human	96	Not applicable	Patients were eligible for inclusion if they were ≥18 years, presenting to the emergency department (ED) with a suspicion of CAP (evaluated by investigating physicians and/or study nurses) and fulfilling at least two of the following criteria: new or worsening cough; new or worsening expectoration of sputum; new or worsening dyspnoea; haemoptysis; pleuritic chest pain; radiological evidence of pn…	Not applicable	Laboratory	Sick	96	Not applicable	Not applicable	endotracheal aspiration = 5,Sputum : 91	Yes	Unspecified : 96	Acinetobacter calcoaceticus-baumannii complex, Legionella pneumophila, Enterobacter cloacae, Mycoplasma pneumoniae, Escherichia coli, Chlamydia pneumoniae, Haemophilus influenzae, Klebsiella aerogenes, Klebsiella oxytoca, Klebsiella pneumoniae group, Moraxella catarrhalis, Proteus spp., Pseudomonas aeruginosa, Serratia marcescens, Staphylococcus aureus, Streptococcus agalactiae, Streptococcus pne…	18	Polymerase Chain Reaction	No		Unspecified	2.6 h	156	121 to 180 minutes	Rapid	Te TAT, i.e., time from sampling to a reported test result, varied considerably by method (Table 2). Median TAT for the FAP plus was strikingly shorter, compared with in-house PCR (2.6 vs 24.1 h, median diference of 21.0 h (IQR 16.3–24.7), p<0.001) and sputum cultures (both negative and positive combined) (2.6 vs 57.5 h, median diference of 48.6 h (IQR 24.0–91.5), p<0.001). Further, results from …	Sample preparation, DNA amplification, analysis	No	Not applicable	No	PCR	No	Not applicable	Not applicable	Not applicable	Not applicable	Not applicable	Not applicable	Not applicable	No	Not applicable	No	Not applicable
Development of a rapid multiplex PCR assay for the detection of common pathogens associated with community-acquired pneumonia	Koo, Seok Hwee,Jiang, Boran,Lim, Pei Qi,La, My-Van,Tan, Thean Yen	The Royal Society of Tropical Medicine & Hygiene	2021	Scientific article (peer-reviewed, published in a journal)	Experimental	In this study, we developed and validated a multiplex qPCR assay for detecting four key microorganisms associated with CAP that are of particular relevance in Asia, namely, Str. pneumoniae, H. influenzae, K. pneumoniae and B. pseudomallei.	2013-2019	Singapore	Human	58	Not applicable	Hospitalised patients who were admitted with a diagnosis of CAP	internal control sequence (Crimson channel); a fixed volume spike-in internal control (MS2 bacteriophage) mixed with carrier RNA stock solution for detecting extraction failure or PCR inhibition, defined as a sample with a negative call for internal control in the absence of any target organisms.	Laboratory	Sick	58	Not applicable	Not applicable	Broncho-alveolar lavage, endotracheal aspirate, Sputum : 58 in total	Yes	Fresh : 58	Streptococcus pneumoniae, Burkholderia pseudomallei, Haemophilus influenzae, Klebsiella pneumoniae	4	Polymerase Chain Reaction	Yes	The respiratory samples were mixed with an equal volume of 1x PBS then liquified using dithiothreitol prior to extraction using EZ1 Virus Mini Kit v2.0 on the EZ1 advanced system. Extracted DNA was used immediately for multiplex qPCR or stored at –20°C until analysis.	Automatic (EZ1 Advanced system)	24hr	1440	721 to 1440 minutes	Rapid	same-day turnaround; one working day	Unspecified	Yes	Bacterial DNA was used as a template for qPCR to amplify the four target organisms.	No	Culture	No	Not applicable	Not applicable	Not applicable	Not applicable	Not applicable	Not applicable	Not applicable	Yes	Contingency table	Yes	Cotingency table
A LAMP-based system for rapid detection of eight common pathogens causing lower respiratory tract infections	Yuying Si, Tong Zhang, Nianzhen Chen, Yu Cheng, Lan Wang, Jiayi Yuan, Gen Li, Ming Zong, Guodong Sui, Lieying Fan	Journal of Microbiological Methods	2021	Scientific article (peer-reviewed, published in a journal)	Experimental	The present study aimed to develop an efficient, time and labor-saving, and low-cost method for detecting pathogens of LRTIs. This study aimed to establish a specific, rapid, sensitive, and high throughput LAMP platform to detect the main pathogens from respiratory samples involved in LRTIs.	2018-2019	China	Human	528	Not applicable	Collected from patients suspected of LRTIs at Shanghai East Hospital, School of Medicine, Tongji University.	The standard bacterial strains used in assay validation as positive controls, were as follows: Kpn (ATCC 13883), Pae (ATCC 27853), Aba (ATCC 19606), Eco (ATCC 35218), Sau (ATCC 25923), Spn (ATCC 49619), Hin (ATCC 9007) and Mca (ATCC 25238). All of these were purchased from Shanghai Beinuo Biotechnology Co., Ltd. (Shanghai, China). ddH2O was used as negative control and the standard strain was use…	Laboratory	Sick	528	Not applicable	Not applicable	Sputum : 528	Yes	Fresh : 528	Klebsiella pneumoniae (Kpn), Pseudomonas aeruginosa (Pae), Acinetobacter baumannii (Aba), Staphylococcus aureus (Sau), Escherichia coli (Eco), Haemophilus influenzae (Hin), Streptococcus pneumoniae (Spn), and Moraxella catarrhalis (Mca)	8	Loop-mediated isothermal amplification	Yes	To extract DNA from the sputum sample, an equal volume of 4% NaOH was added to liquefy the sample, placed on a vortex shaker to disperse the specimens as much as possible, and then incubated at 37 ◦C for 30 min. If the specimen was viscous, the volume of NaOH was increased or the liquefaction time extended as appropriate. The sputum specimens has to be free of viscosity after liquefaction.	Manual	45min	60	60 minutes and less	Rapid	, we proposed a rapid testing system that can test 10 samples with 8 targets (96 well plates) or more within 1 h from the sample into results out.	Sample preparation, DNA amplification, analysis	Yes	The accuracy of the LAMP platform was compared with the SCM, and verified by DNA sequencing. To analyze all the inconsistent samples between the LAMP assay and SCM, 20 μL of sample DNA was sent to Sangon Biotech Co., Ltd. (Shanghai, China) for Sanger sequencing. Designed Sanger sequencing primers based on the target gene (Table S2), and the products electrophoresed on a PAGE gel. The purified pro…	No	Culture	No	Not applicable	Not applicable	Not applicable	Not applicable	Not applicable	Not applicable	Not applicable	Yes	Contingency Table	Yes	Contingency Table
A point-of-care test device for MRSA rapid detection	Zhao, Linlin, Huang, Xiaochun, Zhang, Tong, Zhang, Xinlian, Jiang, Mengni, Lu, Huijun, Sui, Guodong, Zhao, Yue, Zhao, Wang, Liu, Xiao	Journal of Pharmaceutical and Biomedical Analysis	2022	Scientific article (peer-reviewed, published in a journal)	Unspecified	In this research, we developed a device for rapid MRSA detection by LAMP, which can detect the nuc gene in SA and mecA gene simultaneously with less time consuming. After simple sample processing, the mixture can be directly loaded onto the chip device. The results can be directly determined by a color change or special instrument. This chip device can be widely applied in many fields, with simpl…	Unspecified	China	Human	Unspecified	Not applicable	Not mentioned	The negative control is encapsulated the reaction mixture without any template, while the positive control is the reaction mixture with the plasmid loading the nuc and mecA genes.	Laboratory	Unspecified	Not applicable	Not applicable	Not applicable	15 clinical samples, specimen included drainage fluid, ascites fluid, wound secretioNasal swab, etc.	Yes	Frozen : 15	Staphylococcus aureus, methicillin-resistant SA (MRSA)	1	Loop-mediated isothermal amplification	Yes	The 60–80 μL sample mixed by the lysis buffer will be loaded into the sample inlet, and the sample solution spreads the sample loop, the centrifugation or repeated swinging can help the mixture to transfer into the reaction holes from the sample loop.	automatic	30-40 min	40	60 minutes and less	Point-of-care	The amplification will proceed at 63 °C for 30 min, and the color change will indicate the result. The amplification threshold time was 30 min, and the samples were determined to have negative results when the fluorescent signal inflection point was over 30 min.	DNA amplification, analysis	No	Not applicable	No	Other (free text) : n/a	Yes	AMR gene detection	Yes	mecA	1	Beta-lactam antibiotics	>1	Betalactams	No	Not applicable	No	Not applicable
A Novel Real-Time PCR Assay for the Rapid Detection of Virulent Streptococcus equi Subspecies zooepidemicus-An Emerging Pathogen of Swine	Suresh V. Kuchipudi, Meera Surendran Nair, Michele Yon, Abhinay Gontu, Ruth H. Nissly, Rhiannon Barry, Denver Greenawalt, Traci Pierre, Lingling Li, Nagaraja Thirumalapura, Deepanker Tewari and Bhushan Jayarao	Frontiers in Veterinary Science	2021	Scientific article (peer-reviewed, published in a journal)	Experimental	Based on comparative analyses of whole genome sequences of the virulent isolates and avirulent sequences, we identified a region in the SzM gene that is highly conserved and restricted to virulent S. zooepidemicus strains. We developed and validated a novel probe-based real-time PCR targeting the conserved region of SzM.	2019	United States	Animal	57	Swine	Clinical samples (n = 57) from pigs with and without respiratory disease that were submitted to the Animal Diagnostic Lab.	from pigs with and without respiratory disease that were submitted to the Animal Diagnostic Lab.	Laboratory	Sick	27	Healthy	30	Post mortem, contact swabs and isolated cultures,Respiratory samples (general or not disaggregated) : total 57 (does not indicate how many of each sample type)	Yes	Unspecified : 57	Streptococcus equi subspecies zooepidemicus	1	Polymerase Chain Reaction	Yes	It mentions DNA being extracted but does not specify how this is done.	Unspecified	4 hours	240	181 to 240 minutes	Rapid	Gives result in less than 4 hours.	Sample preparation, DNA amplification, analysis	Yes	We used a panel of porcine clinical samples that comprised tissues, contact swabs or isolated cultures that were examined by culture followed by MALDI-TOF MS identification.	No	Culture	No	Not applicable	Not applicable	Not applicable	Not applicable	Not applicable	Not applicable	Not applicable	Yes	Unspecified	Yes	Unspecified
Evaluation of Nanopore Sequencing as a Diagnostic Tool for the Rapid Identification of Mycoplasma bovis from Individual and Pooled Respiratory Tract Samples	Jade Bokma,a,b Nick Vereecke,c,d Mathilde L. Pas,a Laurens Chantillon,a Marianne Vahl,e Eefke Weesendorp,e Ruud H. Deurenberg,e Hans Nauwynck,c,d Freddy Haesebrouck,b Sebastiaan Theuns,c,d Filip Boyen,b Bart Pardona	Journal of Clinical Microbiology	2021	Scientific article (peer-reviewed, published in a journal)	Experimental	, the first aim of this study was to determine the sensitivity and specificity of M. bovis identification with Nanopore sequencing, compared to real-time PCR and RIMM, in individual samples in a Bayesian latent class model (BLCM). The second aim was to determine the diagnostic accuracy of pooled samples, compared to individual samples, for RIMM and Nanopore sequencing.	1905-07-12	Belgium, Netherlands	Animal	Unspecified	Cattle (unspecified)	Samples were obtained in November and December 2020 from 3-week-old to 8-month-old calves originating from 14 different farms located in Belgium and 1 farm in the Netherlands. All farms reported previous M. bovis or present respiratory disease outbreaks	Not applicable	Farm, Laboratory	Sick	Unspecified	Not applicable	Not applicable	Broncho-alveolar lavage : 100	Yes	Fresh : 100	Mycoplasma bovis i	1	Nanopore sequencing	Yes	. Four milliliters of BALf and BALf pool samples (even ratio) was purified by aspirating the fluid through a newly developed swab (19) in connection with a 0.8-mm surfactant-free cellulose acetate filter and a syringe. This sampler facilitates on-site purification of diagnostic samples and purifies viruses and bacteria for rapid sequencing. For Nanopore sequencing, an innovative platform at Patho…	automatic	36hr	2160	1441 to 2880 minutes	Rapid	NS	Unspecified	Yes	. Next, the samples were subjected to third-generation sequencing using an R.9.4.1 flow cell and MinION sequencer. Final sequencing data were processed using an in-house bioinformatic pipeline to profile the metagenomic context of the samples, highlighting both viral and bacterial (including Mycoplasma species) agents. Briefly, raw data were converted to bases using Guppy v4.0 (ONT), followed by …	Yes	PCR, MALDI-TOF MS [RIMM],Culture	No	Not applicable	Not applicable	Not applicable	Not applicable	Not applicable	Not applicable	Not applicable	Yes	Bayesian latent class model	Yes	Bayesian latent class model
Rapid Tuberculosis Diagnostics Including Molecular First- and Second-Line Resistance Testing Based on a Novel Microfluidic DNA Extraction Cartridge	Beutler, Markus,Homann, Ana R.,Mihalic, Marina,Plesnik, Sara,Niebling, Laura,Eckart, Martin,Allerheiligen, Vera,Czurratis, Daniel,Maharjan, Bhagwan,Shrestha, Bhabana,Parpieva, Nargiza,Turaev, Laziz,Sayfutdinov, Zayniddin,Hofmann-Thiel, Sabine,Grasse, Wolfgang,Metzger-Boddien, Christoph,Paust, Nils,Hoffmann, Harald	The Journal of Molecular Diagnostics	2021	Scientific article (peer-reviewed, published in a journal)	Experimental	To provide a comprehensive TB diagnostic also in highprevalence countries, a holistic molecular diagnostic workflow is presented herein, which is based on a novel low-cost cartridge for automated DNA extraction (TB-Disk).	Unspecified	Germany, Nepal, Uzbekistan	Human	Unspecified	Not applicable	Samples were collected from patients treated at hospitals. All samples were precharacterized by conventional TB laboratory diagnostics, including Xpert and smear microscopy (German Nepal TB Project and national TB reference laboratory of Uzbekistan) or culture and smear microscopy (Asklepios hospital).	A pool of anonymized non-TB sputum samples, produced from remnant materials of microbiological diagnostics at SYNLAB Gauting, was used as matrix for the determination of the analytical sensitivity of FT-MTB with Disk-DNA. The sputum pool was checked for the absence of MTBC.	Laboratory	Sick	45	Healthy	9 Non-TB samples	Sputum : 73 (19 spiked, 45 confirmed TB, 9 non-TB)	Yes	Frozen : 54,Spiked : 19	Mycobacterium tuberculosis	1	Polymerase Chain Reaction	Yes	Briefly, sputum samples were NALC-NaOH decontaminated,15 and the DNA was subsequently extracted using the FluoroLyse kit (Hain Lifescience).	Unspecified	3.5 hours	210	181 to 240 minutes	Rapid	The time of MTBC testing is thus 15 minutes for sample inactivation plus 45 minutes for TB-Diskebased DNA extraction and roughly 2.5 hours for FluoroType MTB PCR.	Sample preparation, DNA amplification, analysis	Yes	PCR products were hybridized to the line probes and developed using the GT-Blot 48 hybridizer (Hain Lifescience).	No	PCR	Yes	Other (free text) : GT-plus	Not applicable	Not applicable	Not applicable	Rifampicin, Isoniazid, Second Line Drugs (SLDs)	>1	Antimycobacterials	Yes	Compared to standard test	Yes	Compared to standard test
Point-of-care molecular diagnosis of Mycoplasma pneumoniae including macrolide sensitivity using quenching probe polymerase chain reaction	Ishiguro, Nobuhisa,Sato, Rikako,Mori, Toshihiko,Tanaka, Hiroshi,Narita, Mitsuo,Nagano, Takashi,Owaku, Masato,Miyajima, Kensuke,Manabe, Atsushi	PLOS ONE	2021	Scientific article (peer-reviewed, published in a journal)	Experimental	The purposes of this study were (1) to determine the sensitivity and specificity of the Smart Gene1 system for detection of M. pneumoniae from pharyngeal swab samples compared with the results of qPCR, (2) to confirm the results for point mutations at domain V of the 23S rRNA gene of M. pneumoniae detectable in the Smart Gene1 system by direct sequencing and (3) to confirm the in vitro anti-mycop…	2018-2019	Japan	Human	154	Not applicable	Samples were collected from patients who were suspected of having respiratory tract infections associated with M. pneumoniae. Samples were collected at the Sapporo Cough, Asthma, and Allergy Center and the Department of Pediatrics in NTT-East Sapporo Hospital, Sapporo, Japan. 154 patients (64 males and 90 females) aged 11 months—68 years (average age, 19.6 years) who were diagnosed with pneumonit…	positive and negative control plasmids, the SmartGene system was compared to results of qPCR.	Laboratory	Sick	154	Not applicable	Not applicable	Nasal swab : 154	Yes	Fresh,Frozen	Mycoplasma pneumoniae	1	Polymerase Chain Reaction	No		Unspecified	50 min	50	60 minutes and less	Point-of-care	The entire operation from setting of the cartridge to obtaining the result proceeds automatically and the entire procedure is completed within 50 min. Smart Gene1 Myco is a cartridge in which nucleic acid extraction and QProbe PCR are carried out. The tip of a swab containing a specimen is dipped into the extraction reagent containing guanidine thiocyanate and Triton-X100, and the nucleic acids a…	Sample preparation, DNA amplification, analysis	No	Not applicable	No	PCR	Yes	MIC,Susceptibility testing	No	Not applicable	Not applicable	Macrolides	>1	Macrolides	Yes	Clopper and Pearson method and Contingency table	Yes	Clopper and Pearson method and Contingency table
A Rapid and Sensitive Detection Method for Pseudomonas aeruginosa Using Visualized Recombinase Polymerase Amplification and Lateral Flow Strip Technology	Yang, Haitao,Wang, Yan,Yang, Qiankun,Fan, Hui,Wang, Lei,Zhang, Tianmeng,Li, Zhixing,Liu, Gang,Zhao, Panpan,Wu, Huahua,Dong, Jingquan,Liang, Wei	Frontiers in Cellular and Infection Microbiology	2021	Scientific article (peer-reviewed, published in a journal)	Experimental	The current study employed the promising RPA combined LFS technique to develop a rapid and sensitive on-site detection method for P. aeruginosa. Primer-probe sets for RPA assays were designed to target the highly specific virulence gene of elastase B (lasB) (Thibodeaux et al., 2007) in the strains of P. aeruginosa but not in other bacterial strains, and were screened in one standard strain of P. …	2020-2021	China	Human	Unspecified	Not applicable	Not mentioned	Not applicable	Laboratory	Sick	Unspecified	Not applicable	Not applicable	Broncho-alveolar lavage : 2 (alveolar lavage fluid), 27 vaginal discharge samples, 15 wound discharge samples, 28 oral secretion samples, 7 urine samples, 4 blood samples,Sputum : 491	Yes	Fresh : 574	Pseudomonas aeruginosa	1	Recombinase polymerase amplification	Yes	RPA could tolerate crude DNA samples during amplification (Silva et al., 2018). For DNA extraction from standard strains and isolated strains, 1 mL bacterial cultures were centrifuged at 12,000 ×g for 1 min and the resulting pellets were resuspended in 50 mL TE buffer. The enriched bacterial suspension was inactivated at 100°C for 10 min to release genomic DNA. DNA extraction from clinical sample…	Manual	30 min	30	60 minutes and less	Rapid	RPA could tolerate crude DNA samples during amplification (Silva et al., 2018). For DNA extraction from standard strains and isolated strains, 1 mL bacterial cultures were centrifuged at 12,000 ×g for 1 min and the resulting pellets were resuspended in 50 mL TE buffer. The enriched bacterial suspension was inactivated at 100°C for 10 min to release genomic DNA. For initial screening of forward an…	Sample preparation, DNA amplification, analysis	Yes	Amplification products were purified with Universal DNA Purification Kit (TIANGEN, Beijing) and were detected via 1.5% agarose gel electrophoresis.	No	Culture	No	Not applicable	Not applicable	Not applicable	Not applicable	Not applicable	Not applicable	Not applicable	No	Not applicable	No	Not applicable
Development and evaluation of a novel quenching probe PCR (GENECUBE) assay for rapidly detecting and distinguishing between Chlamydia pneumoniae and Chlamydia psittaci	Hisada, Kyoko,Hida, Yukio,Kawabata, Naoki,Kawashima, Yosuke,Soya, Yoshihiro,Shimada, Akihiro,Iwano, Masayuki,Kimura, Hideki	Journal of Microbiological Methods	2021	Scientific article (peer-reviewed, published in a journal)	Experimental	In this study, using this analyzer as a platform for target DNA detection, we developed a PCR assay with a specific quenching probe for distinguishing between Chlamydia pneumoniae (CPN) and Chlamydia psittaci (CPS) rapidly and precisely, which was collectively referred to as the PCR-QC assay. We also evaluated its practical efficiency in the precise detection and discrimination of CPN and CPS in …	Jan-Dec 2014	Japan	Human	300	Not applicable	patients who were considered to have acute respiratory tract infections based on fever, sore throat, cough, and sputum. All the patients were outpatient but not hospitalized patients.	positive and negative controls, DNA control ; PCR-QC assay was performed in the reaction mixture consisting of 4 μl of each DNA sample or DNA control, 4 μl of a mixture containing the paired primers and probe (detailed concentrations not shown), and 5.2 μl of TEST BASIC KIT containing KOD mix, PPD mix and Internal Control (IC) Mix (TOYOBO, Ltd., Osaka, Japan) in a total volume of 13.2 μl (Morikaw…	Laboratory	Sick	300	Not applicable	Not applicable	Nasopharyngeal swab : 2, throat samples = 13; "other" = 1,Sputum : 284	Yes	Frozen : 300	Chlamydia pneumoniae (CPN) and Chlamydia psittaci (CPS)	2	Polymerase Chain Reaction	Yes	Frozen specimens were thawed at 37 ◦C, and then treated with ultrasonic waves for 1 min by an ultrasonic generator, BRANSON B-220 J (Branson Ultrasonics Corp., Connecticut, USA), and centrifuged for 5 min at 400 ×g. After discarding the supernatant, the pellets were resuspended in SPG (1 ml) (Miyashita et al., 2002; Yamazaki et al., 2012) and divided into three portions: one (0.1 ml) for the PCR-…	Manual	50 mins	50	60 minutes and less	Rapid	y, GENECUBE (TOYOBO, Osaka, Japan) was industrialized as a fully automated gene analyzer that can perform DNA extraction, amplification, and detection of target DNA all within 50 min. The total time to obtain results was within 50 min because the GENECUBE fully automates all steps until reporting results and shortens the PCR time to less than 20 min.	Sample preparation, DNA amplification, analysis	Yes	agarose gel electrophoreses confirmed that each PCR product was detected as a distinct single band at similar levels.	No	PCR,Culture	No	Not applicable	Not applicable	Not applicable	Not applicable	Not applicable	Not applicable	Not applicable	Yes	Contingency Table	Yes	Contingency Table
Co-infections observed in SARS-CoV-2 positive patients using a rapid diagnostic test	Fontana, Carla,Favaro, Marco,Minelli, Silvia,Bossa, Maria Cristina,Altieri, Anna	Nature Portfolio: Scientific Reports	2021	Scientific article (peer-reviewed, published in a journal)	Experimental	In this article, we introduced our experience with using the Biofre® FilmArray® Pneumonia Panel Plus system (FAPP; the new version of the Biofre® FilmArray® Pneumonia Panel) to identify SARS-CoV2-positive patients with possible coinfections. Tis paper does not aim to compare the FAPP with traditional culture methods and analyze the diferences; instead, it aims to emphasize the usefulness of RDT f…	2020	Italy	Human	152	Not applicable	This study included specimens collected from patients admitted to Tor Vergata University Hospital due to respiratory failure. Patients were admitted to the hospital due to moderate/severe acute respiratory syndrome.	Not applicable	Laboratory	Sick	152	Not applicable	Not applicable	Broncho-alveolar lavage : 66,Sputum : 86	Yes	Fresh : 152	Staphylococcus aureus, Haemophilus influenzae, Pseudomonas aeruginosa, Escherichia coli, Klebsiella pneumoniae, Klebsiella oxytoca, Acinetobacter calcoaceticus, Moraxella catarrhalis, Enterobacter cloacae, Proteus mirabilis	10	Polymerase Chain Reaction	Yes	All steps from nucleic acid extraction to the fnal detection of pathogens were carried out in an automated manner. Te sample swab included in the kit was used to dispense the appropriate amount of SPU and/or BAL into the cartridge according to the manufacturer’s instructions. Briefy, approximately 200 μL of the sample was collected using a focked swab and transferred to a sample injection vial. I…	automatic (Filmarray pouch)	1 hour 17 min	75	61 to 120 minutes	Rapid	Te sample swab included in the kit was used to dispense the appropriate amount of SPU and/or BAL into the cartridge according to the manufacturer’s instructions. Briefy, approximately 200 μL of the sample was collected using a focked swab and transferred to a sample injection vial. It was then mixed with the provided sample bufer. Tis solution was then loaded into the FilmArray pouch, which in tu…	Sample preparation, DNA amplification, analysis	No	Not applicable	No	Culture	Yes	Susceptibility testing,AMR gene detection	Yes	mecA	1	Beta-lactam antibiotics	>1	Betalactams	No	Not applicable	No	Not applicable
Development and evaluation of a nanopore 16S rRNA gene sequencing service for same day targeted treatment of bacterial respiratory infection in the intensive care unit	Baldan, Rossella,Cliff, Penelope R.,Burns, Sarah,Medina, Adela,Smith, Graeme C.,Batra, Rahul,Cerda, Alberto,Wilson, Rebekah,Merrill, Tammy,Lewis, Shona J.,Patel, Amita,Jeyaratnam, Dakshika,Wyncoll, Duncan L.,Barrett, Nicholas,Chand, Meera A.,Edgeworth, Jonathan D.	Journal of Infection	2021	Scientific article (peer-reviewed, published in a journal)	Experimental	Assess the feasibility and impact of nanopore-based 16S rRNA gene sequencing (Np16S) service on antibiotic treatment for acute severe pneumonia on the intensive care unit (ICU).	Unspecified	United Kingdom	Human	Unspecified	Not applicable	Two hundred fifty-nine surplus bronchoalveolar lavages (BAL) and non-directed bronchoalveolar lavages (NDBL), comprising 170 culture positive (ranging from scanty to heavy growth) and 89 negative samples were stored at -80°C	Not applicable	Clinic	Sick	Unspecified	Not applicable	Not applicable	Broncho-alveolar lavage, Non-directed bronchoalveolar lavage	Yes	Frozen : 259	Burkhoderia cepacia, Staphyloccus lugdunensis, Elizabethkingia miricola, Eikenella corrodens, Neisseria meningitidis, Burkholderia cenocepacia, Bartonella henselae, Brucella abortus, Listeria monocytogenes, Providencia stuartii, Ochrobactrum Anthropi, Abiotrophia defectiva, Cryptosporidium hominis, Escherichia coli, Bordetella pertussis, Pseudomonas aeruginosa, Klebsiella pneumoniae, Streptococcu…	38	Nanopore sequencing	Yes	b) DNA extraction from clinical samples (Phases II and III) 400 µl of sample were mixed with 400 µl of fresh Sputasol (SR0223, Thermo Scientific) and incubated at 37°C in the thermomixer at 1000rpm for 15min, followed by 30min at 99°C in a water bath. The sample was then centrifuged at 8000g for 5min, the supernatant discarded, and the pellet resuspended in 600µl of BLB. The entire volume was tra…	Automatic (Fast Prep, Fast pathogen, MagnaPure)	8.3hr	498	481 to 540 minutes	Rapid	Same-day processing with 1-hour sequencing was completed in 36 (80%) cases with a median laboratory turnaround time (TAT) of 8.3 hours (range 6.25 to 10.33). Same-day results were unavailable in nine cases for technical reasons due to equipment (n=2), flongle (n=1) and the bioinformatic-pipeline (n=6) failures.	DNA amplification, analysis	Yes	Phase II & III: Np16S Phase II results technical review and design of quality criteria Technical review of Np16S results in Phase II comprised quality checks of DNA extraction and PCR amplification processes, including absence of contaminants. Automated electrophoresis (Agilent TapeStation) results were reviewed to confirm presence of amplicon in samples, and negative control sequence was evaluat…	No	Culture	No	Not applicable	Not applicable	Not applicable	Not applicable	Not applicable	Not applicable	Not applicable	No	Not applicable	No	Not applicable
Recombinase polymerase amplification assay combined with a dipstick-readout for rapid detection of Mycoplasma ovipneumoniae infections	Gupta, Sandeep K.,Deng, Qing,Gupta, Tanushree B.,Maclean, Paul,Jores, Joerg,Heiser, Axel,Wedlock, D. Neil	PLOS ONE	2021	Scientific article (peer-reviewed, published in a journal)	Experimental	In this study, we describe the development of RPA with an nfo-probe combined with a lateral flow dipstick (RPA-LFD) assay for rapid and sensitive detection of M. ovipneumoniae. For comparative purposes, a real-time PCR assay was also developed to detect M. ovipneumoniae. The performance parameters of the two assays were compared using sheep clinical samples with or without a prior DNA extraction …	Unspecified	New Zealand	Animal	Unspecified	Sheep	The performance of the RPA-LFD was evaluated using 192 clinical samples collected from sheep. Of these, 142 BALF samples were collected from lungs at the abattoir in the Manawatu region, New Zealand and 50 nasal swabs were obtained before and after experimental infection of sheep with M. ovipneumoniae and M. haemolytica.	Not applicable	Laboratory	Carcass	142	Experimental animals	50	Nasal swab : 50 (25 before experimental infection, 25 after experimental infection),Broncho-alveolar lavage : 142	Yes	Fresh : 142	Mycoplasma ovipneumoniae	1	Recombinase polymerase amplification	Yes	In the laboratory, 2 mL BALF was transferred into a tube and centrifuged for 5 min at 5,000 × g at 4˚C and the supernatant was discarded. The pellet was re-suspended in 200 μL of PBS and divided into two equal parts. DNA was isolated from one part using Quick-DNA 96 Plus kit (Zymo Research, CA, USA) and the second part was subjected to heat lysis by incubating at 100˚C for 15 min in a thermocycle…	Manual	25 min	120	61 to 120 minutes	Rapid	We examined the optimal time for the RPA assay by running the RPA amplification between 5 and 30 min. The results indicated that the test band was visible as early as 5 min after the amplification, but the test band was brightest between 10 min and 30 min (Fig 3B). Based on these results, all the RPA reactions were conducted at 39˚C for 20 min.	Sample preparation, DNA amplification, analysis	Yes	For visualization of amplicons on agarose gel, the RPA products were purified using a PCR purification kit (Promega, WI, USA) and detected by electrophoresis on a 2% agarose gel. As an alternative to electrophoresis, the dual-labelled amplicons produced by the RPA-nfo reaction were visualized using LFD. Briefly, 2 μL of the RPA-nfo reaction was diluted in 98 μL of PBS Tween buffer. A 10 μL portio…	No	PCR	No	Not applicable	Not applicable	Not applicable	Not applicable	Not applicable	Not applicable	Not applicable	No	Not applicable	No	Not applicable
A fully automated microfluidic PCR-array system for rapid detection of multiple respiratory tract infection pathogens	Huang, Enqi,Wang, Yu,Yang, Na,Shu, Bowen,Zhang, Guohao,Liu, Dayu	Analytical and Bioanalytical Chemistry	2021	Scientific article (peer-reviewed, published in a journal)	Experimental	Here we describe a novel microfluidic diagnostic platform, the “Onestart” PCR-array system, which is capable of screening multiple respiratory pathogens in a fully integrated manner.	Unspecified	China	Human	Unspecified	Not applicable	Not mentioned	Healthy controls: Pharyngeal swab specimens were collected from volunteers.	Laboratory	Sick	93	Healthy	20	Nasopharyngeal swab : 93 sick, 20 healthy	Yes	Fresh : 93 + 20 = 113	Mycoplasma pneumoniae, Chlamydia pneumonia	2	Polymerase Chain Reaction	No		Unspecified	1.5 h	50	60 minutes and less	Rapid	The entire analytical process, from sample-in to answer-out, is performed automatically by the apparatus, including (1) lysis and nucleic acid binding—the instrument controls the release of the lysis-binding buffer along with MBs to the sample reservoir. The released nucleic acid fragments are therefore bound to MBs; (2) MB capturing—the MB suspension is transferred to the downstream SPE chamber,…	DNA amplification and analysis	No	Not applicable	No	PCR	No	Not applicable	Not applicable	Not applicable	Not applicable	Not applicable	Not applicable	Not applicable	No	Not applicable	No	Not applicable
Clinical Evaluation of a Novel Point-of-Care Assay To Detect Mycoplasma pneumoniae and Associated Macrolide-Resistant Mutations	Kakiuchi, Toshihiko,Miyata, Ippei,Kimura, Reiji,Shimomura, Goh,Shimomura, Kunihisa,Yamaguchi, Satoru,Yokoyama, Takato,Ouchi, Kazunobu,Matsuo, Muneaki	Journal of Clinical Microbiology	2021	Scientific article (peer-reviewed, published in a journal)	Experimental	This study aimed to evaluate the performance of the Smart Gene assay in the diagnosis of patients suspected of having M. pneumoniae infection and assess its impact on antimicrobial selection.	2019	Japan	Human	150	Not applicable	Patients with suspected M. pneumoniae infection at 4 pediatric medical institutions (3 primary medical institutions and 1 high-level medical institution) who provided written informed consent were enrolled. Based on dry cough, a fever of 37.5°C or higher, and respiratory symptoms worse than those of the common cold (dyspnea), the attending physicians (pediatricians) made a comprehensive judgment …	Not applicable	Laboratory	Sick	150	Not applicable	Not applicable	Nasopharyngeal swab : 150	Yes	Fresh : 150	Mycoplasma pneumoniae	1	Polymerase Chain Reaction	Yes	Pharyngeal swab samples were collected from patients using a swab (Nipro sponge swab type L; Nipro Co., Ltd., Osaka, Japan) and suspended in 550 ml of an extraction buffer. Four drops (approximately 110 ml) were dropped into the sample spot of the evaluation reagent cartridge. After the sample was absorbed, the cartridge was inserted into Smart Gene, and measurements were performed. All subsequen…	Automatic	30-50 min	50	60 minutes and less	Point-of-care	The assay combines PCR and the QProbe method, making it possible to simultaneously detect an M. pneumoniae gene and MR mutations in approximately 30 to 50 min with a single test.	DNA amplification and analysis	No	Not applicable	No	PCR	Yes	AMR gene detection	Yes	MR	1	Macrolides	>1	Macrolides	Yes	contingency table	Yes	contingency table
Validation of a point-of-care polymerase chain reaction assay for detection of Streptococcus equi subspecies equi in rostral nasal swabs from horses with suspected strangles	Willis, Andrew T.,Barnum, Samantha,Pusterla, Nicola	Canadian Veterinary Journal	2021	Scientific article (peer-reviewed, published in a journal)	Experimental	The objective of this study was to validate a point-of-care PCR assay for the detection of S. equi in rostral nasal swabs from horses with strangles and to compare the results against the molecular gold standard of quantitative PCR (qPCR).	Unspecified	United States	Animal	Unspecified	Horse	Rostral nasal secretions were collected from horses with acute respiratory signs compatible with strangles using rayon-tipped swabs.	Not applicable	Laboratory	Sick	Unspecified	Not applicable	Not applicable	Nasal swab : 232 (rostral nasal swabs)	Yes	Fresh : 232	Streptococcus equi subsp. equi	1	Polymerase Chain Reaction	Yes	Nucleic acid was extracted from 200 mL of the clinical samples in PBS using an automated nucleic acid extraction protocol (QIAcube HT; Qiagen, Valencia, California, USA) and analyzed for the presence of S. equi and S. zooepidemicus using gold standard qPCR. For each test, 36 mL of nasal secretions in PBS were mixed with 84 mL of rehydration buffer and pipetted into a microfluidic test card target…	automatic	less than 1 h	60	60 minutes and less	Point-of-care	The point-of-care PCR assay showed strong agreement with the qPCR assay and detected S. equi in most study samples in less than 1 h.	DNA amplification and analysis	Yes	The outcome for the point-ofcare PCR testing platform was either negative (absence of the target gene and presence of the housekeeping gene eGAPDH), positive (presence of the target gene and housekeeping gene eGAPDH) or indeterminate. The latter result was reported when the point-of-care PCR analyzer was unable to detect the housekeeping gene eGAPDH.	No	PCR	No	Not applicable	Not applicable	Not applicable	Not applicable	Not applicable	Not applicable	Not applicable	Yes	contingency table	Yes	contingency table
Rapid and sensitive multiplex molecular diagnosis of respiratory pathogens using plasmonic isothermal RPA array chip	Woo, Ayoung,Jung, Ho Sang,Kim, Dong-Ho,Park, Sung-Gyu,Lee, Min-Young	Biosensors and Bioelectronics	2021	Scientific article (peer-reviewed, published in a journal)	Experimental	In this report, we present a novel optical detection approach of solidphase RPA using a 3D Au plasmonic array chip to develop a highly sensitive onsite multiplex molecular diagnostic platform.	Unspecified	Republic of Korea	Human	Unspecified	Not applicable	The 4-plex plasmonic RT-RPA array chip was preliminary evaluated using clinical nasopharyngeal swab samples from patients diagnosed as positive for CoV 229E (n=5), CoV OC43 (n=5), CoV NL63 (n=5) and hMPV (n=5), or negative (n=5).	negative patients (n=5)	Laboratory	Sick	Unspecified	Healthy	Unspecified	Nasopharyngeal swab : 25	Yes	Unspecified : 25	Streptococcus pneumoniae, Haemophilus influenzae, Chlamydia pneumoniae and Mycoplasma pneumoniae	4	Recombinase polymerase amplification	Yes	Uncertain, it is not directly stated here or in supplementary materials.	Unspecified	30 min (for bacterial DNA)	30	60 minutes and less	Rapid	not specified	Unspecified	Yes	The amplified products were identified by electrophoresis using a 2% agarose gel (supplementary materials).	No	PCR	No	Not applicable	Not applicable	Not applicable	Not applicable	Not applicable	Not applicable	Not applicable	No	Not applicable	No	Not applicable
Rapid and Visual Differentiation of Mycobacterium tuberculosis From the Mycobacterium tuberculosis Complex Using Multiplex Loop-Mediated Isothermal Amplification Coupled With a Nanoparticle-Based Lateral Flow Biosensor	Hu, Yong,Yang, Xinggui,Huang, Junfei,Xiao, Ziyu,Wang, Xiaojuan,Chen, Yijiang,Zheng, Wenlin,Chen, Wei,Chen, Huijuan,Lei, Shiguang,Li, Shijun,Chen, Xu	Frontiers in Microbiology	2021	Scientific article (peer-reviewed, published in a journal)	Experimental	In this report, we employed a multiplex LAMP assay combined with an LFB strip (mLAMP-LFB) to detect representative bacteria, including MTBC members, nontuberculous mycobacterium (NTM), and nonmycobacteria, and to simultaneously differentiate MTB from other MTBC members	2019	China	Human	108	Not applicable	A total of 108 sputum samples (consisting of 84 samples of TB patients and 24 samples of non-TB patients) were collected from Guizhou Provincial Center for Disease Control and Prevention during the period of February 2019 to August 2019, and these samples were utilized to test the feasibility of our assay	Not applicable	Laboratory	Sick	108	Not applicable	Not applicable	Sputum : 108	Yes	Fresh : 108	MTBC members, nontuberculous mycobacterium (NTM), and nonmycobacteria, and to simultaneously differentiate MTB from other MTBC members	3	Loop-mediated isothermal amplification	Yes	All clinical samples, after handling with 4% NaOH and phosphate buffered saline (PBS, pH 6.8–7.2) and concentrating by centrifugation (4,000 rpm/min, 15 min), were centrifuged at 10,000 rpm/min for 10 min. Then, the pellets were washed twice with 70% ethanol, air-dried, suspended in 50 µl of TE (1×), and stored at −20◦C. Isolation steps for genomic DNA were performed according to phenol/chlorofor…	Manual	80min	80	61 to 120 minutes	Rapid	the whole process, including the clinical specimen processing (35 min), isothermal amplification (40 min), and result confirmation (1–2 min), could be completed in approximately 80 min	Sample preparation, DNA amplification and analysis	Yes	According to the standard LAMP assay, the sensitivity tests were verified by biosensors, visual indicators, 1.5% agarose gel electrophoresis, and real-time turbidity, and all assays were independently conducted in multiple replicates.	No	AFB smear,Culture	No	Not applicable	Not applicable	Not applicable	Not applicable	Not applicable	Not applicable	Not applicable	Yes	Contingency table	Yes	Contingency table
A portable centrifugal genetic analyzer for multiplex detection of feline upper respiratory tract disease pathogens	Nguyen, Hau Van,Phan, Vu Minh,Seo, Tae Seok	Biosensors and Bioelectronics	2021	Scientific article (peer-reviewed, published in a journal)	Experimental	In this study, we report an integrated centrifugal microfluidic device and a portable genetic analyzer to identify four kinds of FURTD including Feline herpesvirus 1 (FHV), Mycoplasma felis (MPF), Bordetella bronchiseptica (BDB), and Chlamydophila felis (CDF). In addition, we manufactured a portable genetic analyzer, which is equipped with a spindle motor, a pair of Peltier heaters, a fluorescenc…	Unspecified	South Korea	Animal	Unspecified	Cat	Oropharyngeal samples were collected from the FURTD infected cats by using a sterile swab.	Not applicable	Laboratory	Sick	Unspecified	Not applicable	Not applicable	oropharyngeal samples: Unpecified	Yes	Fresh : Unspecified	\Mycoplasma felis, Bordetella bronchiseptica, and Chlamydophila felis	3	Loop-mediated isothermal amplification	Yes	400 μL of the AL lysis buffer (Qiagen, Germany) was added into the 1.5 mL tube that contained the sample swab and incubated at room temperature for 10 min. 100 μL of the sample lysate solution was injected into the sample chamber of the solution loading cartridge, 65 μL of 70% ethanol AW2 washing solution (Qiagen, Germany), 55 μL of AE elution buffer (Qiagen, Germany), and 75 μL of LAMP master mi…	Automatic	1.5 h	90	61 to 120 minutes	Point-of-care	The sample pretreatment step was completed in 10 min in both the PCR and the LAMP, and the amplification time for the PCR and the LAMP was 50 min and 60 min, respectively. The fluorescence detection time for 40 times in the PCR was 20 min and for 20 times measuremnt in the LAMP reaction was 10 min, so the whole process was finished within 1.5 h.		Yes	The fluorescence spectrum graph was plotted by the position versus the fluorescence intensity. As the target gene is amplified, the fluorescence signal gradually increased at each chamber (the right panel of Fig. S4C). Such raw data were simultaneously converted into the real-time amplification curve by plotting the fluorescence intensity versus the reaction time on the POCT system.	Unspecified	PCR	No	Not applicable	Not applicable	Not applicable	Not applicable	Not applicable	Not applicable	Not applicable	No	Not applicable	No	Not applicable
Rapid pathogen detection by metagenomic next-generation sequencing of infected body fluids	Hsu, Elaine,Gu, Wei,Deng, Xianding,Sucu, Yasemin D.,Arevalo, Shaun,Stryke, Doug,Federman, Scot,Gopez, Allan,Reyes, Kevin,Yu, Guixia,Ishpuniani, Gurpreet,Briggs, Benjamin,Wang, Candace,Miller, Steve,Lee, Marco,Zorn, Kelsey,Sample, Hannah,Chow, Eric D.,Berger, Amy,Wilson, Michael R.,DeRisi, Joseph L.,Chiu, Charles Y.	Nature Medicine	2021	Scientific article (peer-reviewed, published in a journal)	Experimental	we describe a simple, rapid and universal method for pathogen detection by mNGS analysis of cell-free DNA (cfDNA) from a variety of different body fluids, ranging from low-cellularity cerebrospinal fluid (CSF) to purulent fluids with high human host DNA content (for example, abscesses).	Unspecified	United States	Human	45	Not applicable	. Among 158patients out of 160 with available clinical data, 144 (91%) were hospitalized of whom 61 (39%) required intensive care unit management and 45 (28%) met clinical criteria for sepsis34; 51 (32%) were immunocompromised due to organ transplantation, recent chemotherapy, human immunodeficiency virus infection or drug-induced immunosuppression; and 71 (45%) were on antibiotics at the time of…	Not applicable	Clinic	Sick	45	Not applicable	Not applicable	Broncho-alveolar lavage : 13,Pleurial fluid : 32	Yes	Unspecified : 45	Staphylococcus aureus, Steptococcus sp., Enterococcus, Propionibacterium acnes, Klebsiella aerogenes, Streptococcus pneumoniae, Streptococcus pyogenes, Cladophialophora psammophila	8	Nanopore sequencing	Yes	DNA extraction. Samples were processed in a blinded fashion in a Clinical Laboratory Improvement Amendments-certified clinical microbiology laboratory with physically separate pre- and post-PCR rooms. Cells were first removed through centrifugation to minimize host background. Next, 400µl of body fluid supernatant or plasma underwent total nucleic acid extraction to 60µl of extract using the EZ1 …	Automatic (EZ! Advanced system)	6h	360	301 to 360 minutes	Rapid	Nanopore sequencing yielded 1million readsh–1 on average, with real-time data analysis performed using SURPI real-time (SURPIrt) software, a bioinformatics pipeline newly developed in-house for pathogen detection from metagenomic nanopore sequence data35. After a 5-h library preparation, nanopore sequencing detected pathogens in a median time of 50min (IQR 23–80min, range 21–320min) (Fig. 1c and …	Sample preparation, library preparation, analysis	Yes	. We developed a dual-use barcoding protocol for mNGS testing that was cross-compatible on both nanopore and Illumina sequencing platforms, suitable for all body fluids and automated in the clinical microbiology laboratory on liquid-handling workstations. The amount of input DNA varied over six logs, from approximately 100pgml–1 in low-cellularity fluids such as CSF to 100μgml–1 in purulent fluid…	Yes	PCR, AFB smear,Culture	No	Not applicable	Not applicable	Not applicable	Not applicable	Not applicable	Not applicable	Not applicable	Yes	Comparison to standard test	Yes	Comparison to standard test
Evaluation of loop-mediated isothermal amplification assays for rapid detection of blaKPC producing Serratia spp. In clinical specimens: A prospective diagnostic accuracy study	Liu, Xinwei,Wang, Chunxia,Zhang, Xiaoqian,Pei, Dongxu,Li, Yongwei,Zou, Dayang,Liu, Wei	EXPERIMENTAL AND THERAPEUTIC MEDICINE	2021	Scientific article (peer-reviewed, published in a journal)	Experimental	Due to the prevalence of carbapenem‑resistant Serratia spp. in China (24-28), the present study aimed to develop a LAMP method for the rapid characterization of blaKPC producing Serratia spp. (from pure cultures and clinical specimens) with the calcein/Mn2+ complex and a constant turbidity recording system and the reaction characteristics were assessed.	2018	China	Human	359	Not applicable	Not mentioned	Not applicable	Laboratory	Sick	359	Not applicable	Not applicable	Sputum : 359	Yes	Frozen : 359	Serratia spp., particularly the species Serratia marcescens (S. marcescens)	1	Loop-mediated isothermal amplification	Yes	Each specimen was then stored at ‑20˚C for DNA extraction. To reduce DNA loss during the extraction process, sputazyme (Kyokuto) was used to reduce the viscosity. In brief, the proper volume of sputazyme was added to 500 µl sputum, then boiled for 5 min and subsequently centrifuged at 6,600 x g for 10 min at room temperature. The DNA in the supernatants was used as templates. A QIAamp DNA Microbi…	Manual	1 h	60	60 minutes and less	Rapid	Compared with conven‑ tional bacterial culture and identification methods, LAMP assays may proceed at a constant temperature and the time required is only 1 h, saving time and effort.	Unspecified	Yes	The PCR products were separated by electrophoresis using 1% agarose gels (Amresco) and GelRed (Biotium) as a nucleic acid dye at the recommended concentrations. A Gel Doc XR+ imaging system (Bio‑Rad Laboratories, Inc.) was used to image the PCR products.	No	PCR,Culture	No	Not applicable	Not applicable	Not applicable	Not applicable	Not applicable	Not applicable	Not applicable	Yes	contingency table	Yes	contingency table
Development and Validation of a Loop-Mediated Isothermal Amplification (LAMP) Assay for Rapid Detection of Glaesserella (Haemophilus) parasuis	Pilchova, Veronika,Seinige, Diana,Hennig-Pauka, Isabel,Buettner, Kathrin,Abdulmawjood, Amir,Kehrenberg, Corinna	microorganisms	2021	Scientific article (peer-reviewed, published in a journal)	Experimental	The aim of the present study was therefore to establish and validate a new improved LAMP assay for detecting Glaesserella parasuis in cultures but also in field samples. The validation process had to include the testing of DNA from reference and field strains, DNA from closely related bacteria, and also native samples.	2018-2013	Germany	Animal	Unspecified	Swine	Not mentioned	Not applicable	Laboratory	Unspecified	36	Not applicable	Not applicable	Broncho-alveolar lavage fluid, tonsils = 4; bronchi = 6; lung = 1	Yes	Fresh : 36,Spiked : by volume: 100 µL (of a ten-fold serial dilution of G. parasuis cells in 0.9% NaCl) were spiked into 900 µL of the BAL fluid	Glaesserella parasuis	1	Loop-mediated isothermal amplification	Yes	For comparison, a rapid method was used in parallel for each clinical swab sample and DNA heat extraction was performed. For heat extraction, a volume of 100 µL of the transport medium was placed in a shaking heat block at 99 ◦C for 10 min at 400 rpm. Subsequently, the samples were centrifuged at 20,817× g for 5 min and the supernatant was transferred to a new 1.5 mL tube for further analysis. Th…	Manual	45 mins	45	60 minutes and less	Rapid	runtime 45 min	DNA amplification and analysis	No	Not applicable	No	PCR	No	Not applicable	Not applicable	Not applicable	Not applicable	Not applicable	Not applicable	Not applicable	No	Not applicable	No	Not applicable
[truncated: 24 more columns]
